# Supplementary material for: Causal relationship between gut microbiota and risk of gastroesophageal reflux disease: a genetic correlation and bidirectional Mendelian randomization study
Source: Front Immunol. 2024 Feb 21;15:1327503. doi: 10.3389/fimmu.2024.1327503 (PMC10914956; doi:10.3389/fimmu.2024.1327503)
Supplement: Supplementary file 1 [file DataSheet_1.xlsx]

## Sheet: Supplementary Table 1
Supplementary Table 1Instrumental variables(selected SNPs) used in MR analysis of the association between gut microbiota and gastroesophageal reflux disease.
exposure	outcome	SNP	effect_allele.exposure	other_allele.exposure	effect_allele.outcome	other_allele.outcome	beta.exposure	beta.outcome	eaf.exposure	eaf.outcome	remove	palindromic	ambiguous	chr	pos	se.outcome	samplesize.outcome	pval.outcome	chr.exposure	pos.exposure	se.exposure	pval.exposure	samplesize.exposure	action	reliability.exposure	R2	F
Class Mollicutes	Gastroesophageal reflux disease	rs10108398	G	A	G	A	0.0769142	0.011446	0.2913	0.279311	FALSE	FALSE	FALSE	8	59440824	0.00539984	602604	0.0340322	8	59440824	0.0153953	1.09001e-06	14306	2	high	0.00174165	24.9561
Class Mollicutes	Gastroesophageal reflux disease	rs11890098	A	G	A	G	0.074438	0.01157	0.2555	0.239787	FALSE	FALSE	FALSE	2	157532549	0.00562854	602604	0.0398217	2	157532549	0.0153389	9.56577e-07	14306	2	high	0.0016435	23.5473
Class Mollicutes	Gastroesophageal reflux disease	rs17214486	C	A	C	A	0.06099	6.09029e-05	0.4016	0.388062	FALSE	FALSE	FALSE	14	97159674	0.00495142	602604	0.990186	14	97159674	0.0135623	6.60861e-06	14306	2	high	0.00141162	20.2204
Class Mollicutes	Gastroesophageal reflux disease	rs2464826	A	C	A	C	0.0944239	-0.00440624	0.1262	0.112344	FALSE	FALSE	FALSE	7	79495061	0.00761564	602604	0.562875	7	79490250	0.0211806	8.39499e-06	14306	2	high	0.00138729	19.8713
Class Mollicutes	Gastroesophageal reflux disease	rs3768491	G	A	G	A	0.0681052	0.00993198	0.7137	0.712594	FALSE	FALSE	FALSE	1	109979202	0.00530706	602604	0.0612816	1	109965986	0.0149061	4.2335e-06	14306	2	high	0.00145707	20.8724
Family Clostridiales vadin BB60 group	Gastroesophageal reflux disease	rs10517600	G	T	G	T	-0.0626993	0.000964028	0.4642	0.473897	FALSE	FALSE	FALSE	4	155632958	0.00481785	602604	0.841406	4	155632958	0.0139364	6.82763e-06	14306	2	high	0.00141284	20.2378
Family Clostridiales vadin BB60 group	Gastroesophageal reflux disease	rs10904722	C	T	C	T	-0.0672314	0.0040713	0.2813	0.318586	FALSE	FALSE	FALSE	10	6714424	0.00516794	602604	0.430814	10	6714424	0.0147123	5.04836e-06	14306	2	high	0.00145758	20.8796
Family Clostridiales vadin BB60 group	Gastroesophageal reflux disease	rs118104867	C	T	C	T	0.214464	-0.0204099	0.0487	0.050122	FALSE	FALSE	FALSE	8	123984869	0.0110478	602604	0.0646874	8	123977538	0.0455098	3.43598e-06	14306	2	high	0.00154991	22.2044
Family Clostridiales vadin BB60 group	Gastroesophageal reflux disease	rs13409132	A	G	A	G	-0.165419	0.00851374	0.0447	0.052255	FALSE	FALSE	FALSE	2	205616346	0.0108371	602604	0.432095	2	205616346	0.0352154	4.3723e-06	14306	2	high	0.00153999	22.062
Family Clostridiales vadin BB60 group	Gastroesophageal reflux disease	rs17121075	G	A	G	A	0.0769254	-0.00436789	0.168	0.186995	FALSE	FALSE	FALSE	14	85856796	0.00621774	602604	0.482374	14	85856796	0.0172234	7.91425e-06	14306	2	high	0.00139245	19.9453
Family Clostridiales vadin BB60 group	Gastroesophageal reflux disease	rs2191834	T	G	T	G	-0.0746375	0.0104801	0.7604	0.742099	FALSE	FALSE	FALSE	2	229947211	0.00550643	602604	0.0570072	2	229942951	0.0159136	2.50196e-06	14306	2	high	0.00153529	21.9946
Family Clostridiales vadin BB60 group	Gastroesophageal reflux disease	rs28691777	C	T	C	T	0.137134	-0.00453645	0.0716	0.051826	FALSE	FALSE	FALSE	17	58159302	0.0108538	602604	0.675977	17	58149405	0.0266996	6.95697e-07	14306	2	high	0.00184061	26.3767
Family Clostridiales vadin BB60 group	Gastroesophageal reflux disease	rs7226487	A	G	A	G	-0.0643682	0.00100004	0.4761	0.471362	FALSE	FALSE	FALSE	18	74373125	0.00483574	602604	0.836164	18	74373125	0.0138701	3.58286e-06	14306	2	high	0.00150318	21.5339
Family Clostridiales vadin BB60 group	Gastroesophageal reflux disease	rs7725895	A	G	A	G	-0.116224	-0.000157251	0.0895	0.063585	FALSE	FALSE	FALSE	5	142245005	0.00985616	602604	0.987271	5	142244898	0.0240367	3.94357e-06	14306	2	high	0.0016316	23.3766
Family Clostridiales vadin BB60 group	Gastroesophageal reflux disease	rs989682	A	G	A	G	0.070194	0.00243702	0.2823	0.301765	FALSE	FALSE	FALSE	3	15564453	0.00524947	602604	0.642475	3	15564453	0.0155364	6.84715e-06	14306	2	high	0.00142483	20.4098
Genus Anaerostipes	Gastroesophageal reflux disease	rs10502061	A	G	A	G	0.0835752	8.40089e-05	0.0944	0.08239	FALSE	FALSE	FALSE	11	105615253	0.0087705	602604	0.992358	11	105615253	0.0192017	7.93542e-06	14306	2	high	0.00132246	18.9415
Genus Anaerostipes	Gastroesophageal reflux disease	rs2396460	C	T	C	T	0.0512653	0.00538767	0.5606	0.543031	FALSE	FALSE	FALSE	2	228024138	0.00481982	602604	0.263646	2	228018671	0.0109555	2.91092e-06	14306	2	high	0.00152827	21.8938
Genus Anaerostipes	Gastroesophageal reflux disease	rs2804244	G	A	G	A	0.053089	0.00161652	0.5447	0.532104	FALSE	FALSE	FALSE	10	117383184	0.00481884	602604	0.737281	10	117383184	0.0110983	2.04052e-06	14306	2	high	0.00159692	22.8789
Genus Anaerostipes	Gastroesophageal reflux disease	rs3900776	G	A	G	A	-0.110013	-0.0231794	0.0706	0.073994	FALSE	FALSE	FALSE	9	13531951	0.00934868	602604	0.0131595	9	13525082	0.0236302	2.74764e-06	14306	2	high	0.00151279	21.6717
Genus Anaerostipes	Gastroesophageal reflux disease	rs6474958	G	A	G	A	0.0500065	-0.00268089	0.5974	0.583236	FALSE	FALSE	FALSE	9	1582701	0.00488903	602604	0.583453	9	1582701	0.0112001	6.74481e-06	14306	2	high	0.00139151	19.9319
Genus Anaerostipes	Gastroesophageal reflux disease	rs6854026	C	T	C	T	0.0508482	0.00587444	0.4881	0.480849	FALSE	FALSE	FALSE	4	169698873	0.00481766	602604	0.222709	4	169690814	0.0109075	3.1958e-06	14306	2	high	0.00151678	21.729
Genus Anaerostipes	Gastroesophageal reflux disease	rs7193624	T	C	T	C	-0.0750642	-0.00907317	0.8509	0.849964	FALSE	FALSE	FALSE	16	77574020	0.00674635	602604	0.178657	16	77574020	0.0150723	5.35476e-07	14306	2	high	0.00173076	24.7997
Genus Lachnospiraceae UCG004	Gastroesophageal reflux disease	rs11128180	A	G	A	G	0.0648288	-0.00881986	0.2237	0.235777	FALSE	FALSE	FALSE	3	70592215	0.0056645	602604	0.11946	3	70592215	0.0140126	4.51742e-06	14306	2	high	0.00149393	21.4012
Genus Lachnospiraceae UCG004	Gastroesophageal reflux disease	rs12072562	T	C	T	C	0.133104	-0.012355	0.0517	0.05962	FALSE	FALSE	FALSE	1	105287469	0.0102435	602604	0.227766	1	105287469	0.0303566	7.07375e-06	14306	2	high	0.00134207	19.2227
Genus Lachnospiraceae UCG004	Gastroesophageal reflux disease	rs12673420	G	A	G	A	0.0554351	0.00144501	0.4414	0.423824	FALSE	FALSE	FALSE	7	71303007	0.00487969	602604	0.767132	7	71303007	0.0118375	2.98078e-06	14306	2	high	0.00153062	21.9275
Genus Lachnospiraceae UCG004	Gastroesophageal reflux disease	rs12894272	G	A	G	A	-0.0579792	0.0111903	0.6998	0.674086	FALSE	FALSE	FALSE	14	40536481	0.00513156	602604	0.0292072	14	40536481	0.0125229	4.3395e-06	14306	2	high	0.00149612	21.4326
Genus Lachnospiraceae UCG004	Gastroesophageal reflux disease	rs233486	G	A	G	A	0.0799088	0.00100229	0.8757	0.86471	FALSE	FALSE	FALSE	6	14817584	0.00703853	602604	0.886763	6	14817584	0.017766	6.28463e-06	14306	2	high	0.00141214	20.2278
Genus Lachnospiraceae UCG004	Gastroesophageal reflux disease	rs2444793	T	C	T	C	0.0542433	0.00450733	0.5298	0.528239	FALSE	FALSE	FALSE	6	81318836	0.00482977	602604	0.350697	6	81318836	0.0118188	4.77079e-06	14306	2	high	0.00147024	21.0613
Genus Lachnospiraceae UCG004	Gastroesophageal reflux disease	rs2882478	G	A	G	A	-0.0577091	0.0154548	0.4553	0.444845	FALSE	FALSE	FALSE	2	49904589	0.00486653	602604	0.00149462	2	49904589	0.0118338	1.20812e-06	14306	2	high	0.00165959	23.7782
Genus Lachnospiraceae UCG004	Gastroesophageal reflux disease	rs7629954	A	G	A	G	0.108441	-0.0180921	0.0686	0.071097	FALSE	FALSE	FALSE	3	154242406	0.00935943	602604	0.0532317	3	154242406	0.023825	5.77218e-06	14306	2	high	0.00144602	20.7138
Genus Methanobrevibacter	Gastroesophageal reflux disease	rs10202904	G	T	G	T	0.112811	-0.00446453	0.5328	0.587748	FALSE	FALSE	FALSE	2	125440268	0.00489172	602604	0.361416	2	125440268	0.0239106	3.08546e-06	14306	2	high	0.00155356	22.2567
Genus Methanobrevibacter	Gastroesophageal reflux disease	rs1334944	T	C	T	C	0.115197	-0.00679948	0.2853	0.34015	FALSE	FALSE	FALSE	10	112272043	0.00508902	602604	0.181514	10	112266046	0.0255492	7.61377e-06	14306	2	high	0.00141903	20.3267
Genus Methanobrevibacter	Gastroesophageal reflux disease	rs6776814	T	C	T	C	-0.188956	0.0116518	0.0895	0.096744	FALSE	FALSE	FALSE	3	15079207	0.00813461	602604	0.152038	3	15053083	0.0419905	8.04896e-06	14306	2	high	0.00141347	20.2469
Genus Methanobrevibacter	Gastroesophageal reflux disease	rs894996	C	A	C	A	0.214213	-0.00697792	0.0716	0.076348	FALSE	FALSE	FALSE	4	104418307	0.00907015	602604	0.441699	4	104418307	0.0456045	3.81566e-06	14306	2	high	0.00153989	22.0605
Phylum Actinobacteria	Gastroesophageal reflux disease	rs11766971	C	T	C	T	-0.0476376	0.00797782	0.495	0.530385	FALSE	FALSE	FALSE	7	155003983	0.00481176	602604	0.0973218	7	155002747	0.010646	9.39918e-06	14306	2	high	0.00139766	20.0201
Phylum Actinobacteria	Gastroesophageal reflux disease	rs12528285	C	T	C	T	0.0809469	-0.0119853	0.0944	0.10154	FALSE	FALSE	FALSE	6	92794838	0.00796728	602604	0.1325	6	92775210	0.0180784	5.68787e-06	14306	2	high	0.00139944	20.0456
Phylum Actinobacteria	Gastroesophageal reflux disease	rs13192624	T	C	T	C	-0.0522862	0.00720524	0.2783	0.281745	FALSE	FALSE	FALSE	6	113129609	0.00535105	602604	0.178138	6	113129609	0.0117742	9.32567e-06	14306	2	high	0.00137656	19.7174
Phylum Actinobacteria	Gastroesophageal reflux disease	rs4429415	C	T	C	T	0.0581908	-0.00513813	0.3569	0.330736	FALSE	FALSE	FALSE	2	213759117	0.00509703	602604	0.313425	2	213756191	0.0111343	2.05145e-07	14306	2	high	0.00190562	27.31
Phylum Actinobacteria	Gastroesophageal reflux disease	rs55888705	A	G	A	G	0.0534221	-0.003246	0.3867	0.364742	FALSE	FALSE	FALSE	4	1519502	0.00502971	602604	0.518691	4	1517826	0.0109975	1.31241e-06	14306	2	high	0.00164672	23.5935
Phylum Actinobacteria	Gastroesophageal reflux disease	rs6496870	C	T	C	T	-0.0510777	0.00333411	0.6451	0.672367	FALSE	FALSE	FALSE	15	92467422	0.00513499	602604	0.516149	15	92467422	0.0113809	4.61743e-06	14306	2	high	0.00140598	20.1395
Phylum Actinobacteria	Gastroesophageal reflux disease	rs6743026	T	C	T	C	0.0589446	-0.0104715	0.174	0.199525	FALSE	FALSE	FALSE	2	102251730	0.00604635	602604	0.0832952	2	102249583	0.0134622	9.88325e-06	14306	2	high	0.00133831	19.1688
Phylum Actinobacteria	Gastroesophageal reflux disease	rs74037001	G	A	G	A	-0.0819391	0.00253611	0.1113	0.119715	FALSE	FALSE	FALSE	14	23853152	0.00741505	602604	0.732334	14	23847194	0.0165334	6.71243e-07	14306	2	high	0.00171394	24.5582
Phylum Actinobacteria	Gastroesophageal reflux disease	rs8047955	G	A	G	A	-0.0521115	-0.000232159	0.6481	0.629315	FALSE	FALSE	FALSE	16	81778491	0.00498922	602604	0.962886	16	81776768	0.0111192	2.66201e-06	14306	2	high	0.00153298	21.9614
Phylum Actinobacteria	Gastroesophageal reflux disease	rs857444	C	T	C	T	0.0507315	0.00163106	0.3608	0.358745	FALSE	FALSE	FALSE	6	14617591	0.0050403	602604	0.746237	6	14617591	0.0109885	3.80347e-06	14306	2	high	0.00148769	21.3117
Phylum Actinobacteria	Gastroesophageal reflux disease	rs9833771	C	T	C	T	-0.0490077	-0.00309158	0.4423	0.4657	FALSE	FALSE	FALSE	3	32362998	0.00481509	602604	0.520834	3	32362998	0.0106564	4.07437e-06	14306	2	high	0.00147621	21.1469
Phylum Tenericutes	Gastroesophageal reflux disease	rs10108398	G	A	G	A	0.0769142	0.011446	NA	0.279311	FALSE	FALSE	FALSE	8	59440824	0.00539984	602604	0.0340322	8	59440824	0.0153953	1.09001e-06	14306	2	high	0.00174165	24.9561
Phylum Tenericutes	Gastroesophageal reflux disease	rs11890098	A	G	A	G	0.074438	0.01157	NA	0.239787	FALSE	FALSE	FALSE	2	157532549	0.00562854	602604	0.0398217	2	157532549	0.0153389	9.56577e-07	14306	2	high	0.0016435	23.5473
Phylum Tenericutes	Gastroesophageal reflux disease	rs17214486	C	A	C	A	0.06099	6.09029e-05	NA	0.388062	FALSE	FALSE	FALSE	14	97159674	0.00495142	602604	0.990186	14	97159674	0.0135623	6.60861e-06	14306	2	high	0.00141162	20.2204
