# Supplementary material for: Causal relationship between gut microbiota and risk of gastroesophageal reflux disease: a genetic correlation and bidirectional Mendelian randomization study
Source: Front Immunol. 2024 Feb 21;15:1327503. doi: 10.3389/fimmu.2024.1327503 (PMC10914956; doi:10.3389/fimmu.2024.1327503)
Supplement: Supplementary file 2 [file DataSheet_2.xlsx]

## Sheet: Sheet1
Supplemental Table2Instrumental variables (selected SNPs)used in bidirectional MR analysis of the association between Gastroesophageal reflux disease and gut microbiota.
exposure	outcome	SNP	effect_allele.exposure	other_allele.exposure	effect_allele.outcome	other_allele.outcome	beta.exposure	beta.outcome	eaf.exposure	chr	pos	se.outcome	samplesize.outcome	pval.outcome	chr.exposure	pos.exposure	se.exposure	pval.exposure	samplesize.exposure	action	mr_keep	reliability.exposure	R2	F
Gastroesophageal reflux disease	Family Christensenellaceae	rs1011407	G	A	G	A	-0.0420618	0.0223245	0.1262	2	60665768	0.0173701	14306	0.194551	2	60665768	0.00735917	1.09343e-08	602604	2	TRUE	high	5.42079e-05	32.6676
Gastroesophageal reflux disease	Family Christensenellaceae	rs12997558	A	G	A	G	0.0278184	-0.00797459	0.3588	2	41704580	0.0115568	14306	0.539779	2	41704580	0.00502214	3.03941e-08	602604	2	TRUE	high	5.09135e-05	30.6821
Gastroesophageal reflux disease	Family Christensenellaceae	rs13107325	T	C	T	C	0.0701443	0.0594321	0.0795	4	103188709	0.0302586	14306	0.067627	4	103188709	0.00918312	2.19938e-14	602604	2	TRUE	high	9.68122e-05	58.3449
Gastroesophageal reflux disease	Family Christensenellaceae	rs13409451	G	A	G	A	-0.0277081	0.00911877	0.3708	2	144257639	0.0114998	14306	0.451195	2	144257639	0.00493183	1.92943e-08	602604	2	TRUE	high	5.23772e-05	31.5643
Gastroesophageal reflux disease	Family Christensenellaceae	rs1510719	C	T	C	T	-0.0388844	0.0155121	0.3668	4	140938116	0.0114108	14306	0.154676	4	140938116	0.00494701	3.83619e-15	602604	2	TRUE	high	0.000102515	61.7823
Gastroesophageal reflux disease	Family Christensenellaceae	rs1596747	G	A	G	A	0.0310869	-0.0127598	0.4712	2	193802478	0.0109072	14306	0.246112	2	193802478	0.00480742	1.00344e-10	602604	2	TRUE	high	6.93855e-05	41.8147
Gastroesophageal reflux disease	Family Christensenellaceae	rs1937450	G	T	G	T	0.0315845	-0.00165711	0.5398	1	66478840	0.0109987	14306	0.920786	1	66478840	0.00484484	7.06806e-11	602604	2	TRUE	high	7.05223e-05	42.4999
Gastroesophageal reflux disease	Family Christensenellaceae	rs2164300	T	C	T	C	-0.0264751	0.0214866	0.492	4	67813017	0.010987	14306	0.044366	4	67813017	0.00482677	4.13352e-08	602604	2	TRUE	high	4.99239e-05	30.0857
Gastroesophageal reflux disease	Family Christensenellaceae	rs2240326	A	G	A	G	-0.0471681	0.0053868	0.493	3	50128386	0.0109585	14306	0.625726	3	50128386	0.00481335	1.13214e-22	602604	2	TRUE	high	0.000159331	96.0286
Gastroesophageal reflux disease	Family Christensenellaceae	rs2782641	A	G	A	G	0.0270882	-0.00622264	0.6292	1	44013355	0.0112781	14306	0.619012	1	44013355	0.00494583	4.32643e-08	602604	2	TRUE	high	4.9777e-05	29.9972
Gastroesophageal reflux disease	Family Christensenellaceae	rs2815749	G	A	G	A	0.0388767	-0.00552626	0.8191	1	72814783	0.0146638	14306	0.650533	1	72814783	0.0060216	1.07359e-10	602604	2	TRUE	high	6.9166e-05	41.6825
Gastroesophageal reflux disease	Family Christensenellaceae	rs3766823	A	G	A	G	0.0393599	0.0217828	0.159	1	32197257	0.0139423	14306	0.119054	1	32197257	0.00638545	7.09316e-10	602604	2	TRUE	high	6.30472e-05	37.9947
Gastroesophageal reflux disease	Family Christensenellaceae	rs4300861	T	C	T	C	0.0307132	-0.00861446	0.3718	2	22549441	0.0112273	14306	0.416798	2	22549441	0.00494886	5.431e-10	602604	2	TRUE	high	6.39117e-05	38.5157
Gastroesophageal reflux disease	Family Christensenellaceae	rs569356	G	A	G	A	-0.037919	0.0163619	0.1302	1	29136686	0.0165249	14306	0.352497	1	29136686	0.00690971	4.07005e-08	602604	2	TRUE	high	4.99736e-05	30.1157
Gastroesophageal reflux disease	Family Christensenellaceae	rs6711584	A	G	A	G	0.0322545	-0.00949554	0.5089	2	104421692	0.0110481	14306	0.39088	2	104421692	0.00483974	2.65583e-11	602604	2	TRUE	high	7.37009e-05	44.4156
Gastroesophageal reflux disease	Family Christensenellaceae	rs6722661	A	G	A	G	-0.0322543	0.0177691	0.3549	2	100806588	0.0114056	14306	0.127955	2	100806588	0.00500354	1.14623e-10	602604	2	TRUE	high	6.89539e-05	41.5546
Gastroesophageal reflux disease	Family Christensenellaceae	rs7527682	G	A	G	A	-0.026684	0.00594236	0.5457	1	189172684	0.0109543	14306	0.586605	1	189172684	0.00482174	3.12831e-08	602604	2	TRUE	high	5.08206e-05	30.6262
Gastroesophageal reflux disease	Family Christensenellaceae	rs7541875	G	A	G	A	0.0273972	-0.0174347	0.4105	1	190957589	0.01109	14306	0.107574	1	190957589	0.00484976	1.61213e-08	602604	2	TRUE	high	5.29562e-05	31.9132
Gastroesophageal reflux disease	Family Christensenellaceae	rs7600261	T	C	T	C	0.0338034	0.00507345	0.2674	2	212622818	0.0121687	14306	0.741809	2	212622818	0.00522051	9.47327e-11	602604	2	TRUE	high	6.95717e-05	41.927
Gastroesophageal reflux disease	Family Christensenellaceae	rs7612999	A	G	A	G	0.0305231	0.00887476	0.2386	3	35678337	0.0125465	14306	0.367536	3	35678337	0.00559546	4.89824e-08	602604	2	TRUE	high	4.93779e-05	29.7567
Gastroesophageal reflux disease	Family Christensenellaceae	rs7675588	A	C	A	C	-0.0335228	-0.0169818	0.7694	4	80796055	0.0138504	14306	0.226553	4	80734978	0.00595438	1.80264e-08	602604	2	TRUE	high	5.2596e-05	31.6961
Gastroesophageal reflux disease	Family Christensenellaceae	rs903678	A	G	A	G	0.0277378	-0.0016416	0.3032	1	201809918	0.011841	14306	0.998929	1	201809918	0.00508463	4.89091e-08	602604	2	TRUE	high	4.93824e-05	29.7594
Gastroesophageal reflux disease	Family Rikenellaceae	rs10010963	T	C	T	C	-0.0269803	-0.012756	0.6272	4	159839313	0.0111545	14306	0.267506	4	159839313	0.00494665	4.91779e-08	602604	2	TRUE	high	4.93648e-05	29.7488
Gastroesophageal reflux disease	Family Rikenellaceae	rs1011407	G	A	G	A	-0.0420618	0.00743871	0.1262	2	60665768	0.0169841	14306	0.668313	2	60665768	0.00735917	1.09343e-08	602604	2	TRUE	high	5.42079e-05	32.6676
Gastroesophageal reflux disease	Family Rikenellaceae	rs10133111	A	G	A	G	0.0417875	-0.00649459	0.1879	14	103377321	0.0139152	14306	0.600724	14	103377321	0.00650789	1.35338e-10	602604	2	TRUE	high	6.84149e-05	41.2298
Gastroesophageal reflux disease	Family Rikenellaceae	rs1021363	G	A	G	A	-0.031217	0.0155883	0.662	10	106610839	0.0113866	14306	0.166763	10	106610839	0.00502204	5.09976e-10	602604	2	TRUE	high	6.41154e-05	38.6385
Gastroesophageal reflux disease	Family Rikenellaceae	rs11762636	A	C	A	C	-0.0514827	0.0155708	0.2127	7	2061111	0.0133287	14306	0.294307	7	2061111	0.00625598	1.88235e-16	602604	2	TRUE	high	0.00011237	67.7221
Gastroesophageal reflux disease	Family Rikenellaceae	rs11953061	T	C	T	C	0.0281599	-0.00270661	0.326	5	120144025	0.011322	14306	0.814488	5	120144025	0.00508694	3.09949e-08	602604	2	TRUE	high	5.08505e-05	30.6441
Gastroesophageal reflux disease	Family Rikenellaceae	rs12204714	T	C	T	C	-0.028817	0.0124162	0.6799	6	152235339	0.0111672	14306	0.259887	6	152235339	0.00499422	7.9241e-09	602604	2	TRUE	high	5.52467e-05	33.2936
Gastroesophageal reflux disease	Family Rikenellaceae	rs12357321	A	G	A	G	0.0317159	0.0024702	0.33	10	21790476	0.0117211	14306	0.810725	10	21790476	0.00523077	1.33325e-09	602604	2	TRUE	high	6.10048e-05	36.7639
Gastroesophageal reflux disease	Family Rikenellaceae	rs12453010	T	C	T	C	0.0296967	-0.015519	0.3926	17	50316131	0.0109484	14306	0.168286	17	50316131	0.00493315	1.74606e-09	602604	2	TRUE	high	6.01325e-05	36.2382
Gastroesophageal reflux disease	Family Rikenellaceae	rs12967855	G	A	G	A	-0.0365451	-0.00482676	0.6581	18	35138245	0.0112835	14306	0.647189	18	35138245	0.00513354	1.08793e-12	602604	2	TRUE	high	8.40922e-05	50.6784
Gastroesophageal reflux disease	Family Rikenellaceae	rs12997558	A	G	A	G	0.0278184	0.00848951	0.3588	2	41704580	0.0112869	14306	0.43896	2	41704580	0.00502214	3.03941e-08	602604	2	TRUE	high	5.09135e-05	30.6821
Gastroesophageal reflux disease	Family Rikenellaceae	rs13107325	T	C	T	C	0.0701443	-0.00370842	0.0795	4	103188709	0.0292128	14306	0.725369	4	103188709	0.00918312	2.19938e-14	602604	2	TRUE	high	9.68122e-05	58.3449
Gastroesophageal reflux disease	Family Rikenellaceae	rs1334297	A	G	A	G	-0.0387984	0.00409168	0.7873	13	58335375	0.0121648	14306	0.698731	13	58335375	0.00545512	1.1413e-12	602604	2	TRUE	high	8.39364e-05	50.5845
Gastroesophageal reflux disease	Family Rikenellaceae	rs13409451	G	A	G	A	-0.0277081	0.0129879	0.3708	2	144257639	0.0112572	14306	0.262737	2	144257639	0.00493183	1.92943e-08	602604	2	TRUE	high	5.23772e-05	31.5643
Gastroesophageal reflux disease	Family Rikenellaceae	rs1431196	G	A	G	A	0.0324197	-0.0116023	0.3996	18	50832102	0.0110894	14306	0.281184	18	50832102	0.00486448	2.65461e-11	602604	2	TRUE	high	7.37023e-05	44.4164
Gastroesophageal reflux disease	Family Rikenellaceae	rs1479405	T	C	T	C	0.0314843	0.00669643	0.336	12	15387519	0.011414	14306	0.537826	12	15387519	0.0051514	9.85213e-10	602604	2	TRUE	high	6.19839e-05	37.3539
Gastroesophageal reflux disease	Family Rikenellaceae	rs1510719	C	T	C	T	-0.0388844	-0.0060827	0.3668	4	140938116	0.011142	14306	0.584891	4	140938116	0.00494701	3.83619e-15	602604	2	TRUE	high	0.000102515	61.7823
Gastroesophageal reflux disease	Family Rikenellaceae	rs1596747	G	A	G	A	0.0310869	-0.00173146	0.4712	2	193802478	0.0106488	14306	0.86802	2	193802478	0.00480742	1.00344e-10	602604	2	TRUE	high	6.93855e-05	41.8147
Gastroesophageal reflux disease	Family Rikenellaceae	rs1716171	T	C	T	C	0.0383981	0.0215026	0.7674	12	123716376	0.0129796	14306	0.092555	12	123716376	0.00590382	7.82528e-11	602604	2	TRUE	high	7.01925e-05	42.3011
Gastroesophageal reflux disease	Family Rikenellaceae	rs1883842	G	T	G	T	0.0308332	-0.0331684	0.2525	20	41223062	0.0126226	14306	0.00716259	20	41223062	0.00536826	9.26766e-09	602604	2	TRUE	high	5.47412e-05	32.989
Gastroesophageal reflux disease	Family Rikenellaceae	rs1937450	G	T	G	T	0.0315845	-0.000559249	0.5398	1	66478840	0.0107452	14306	0.973521	1	66478840	0.00484484	7.06806e-11	602604	2	TRUE	high	7.05223e-05	42.4999
Gastroesophageal reflux disease	Family Rikenellaceae	rs2023878	T	C	T	C	-0.0362846	-0.0142237	0.2137	19	18834124	0.0131669	14306	0.274591	19	18834124	0.00611913	3.03501e-09	602604	2	TRUE	high	5.83456e-05	35.1612
Gastroesophageal reflux disease	Family Rikenellaceae	rs2043539	A	G	A	G	0.0272058	-0.0160665	0.4066	7	12253880	0.0108078	14306	0.142466	7	12253880	0.00486485	2.24042e-08	602604	2	TRUE	high	5.18955e-05	31.2739
Gastroesophageal reflux disease	Family Rikenellaceae	rs2106353	T	G	T	G	0.0367491	-0.015611	0.1988	7	126506598	0.0133181	14306	0.202964	7	126506598	0.00572505	1.37177e-10	602604	2	TRUE	high	6.83712e-05	41.2034
Gastroesophageal reflux disease	Family Rikenellaceae	rs215614	A	G	A	G	-0.0328541	0.00504496	0.659	7	32347335	0.0111135	14306	0.637481	7	32347335	0.00497715	4.08413e-11	602604	2	TRUE	high	7.23027e-05	43.5729
Gastroesophageal reflux disease	Family Rikenellaceae	rs2164300	T	C	T	C	-0.0264751	0.00944294	0.492	4	67813017	0.0107308	14306	0.362786	4	67813017	0.00482677	4.13352e-08	602604	2	TRUE	high	4.99239e-05	30.0857
Gastroesophageal reflux disease	Family Rikenellaceae	rs2240326	A	G	A	G	-0.0471681	0.0326217	0.493	3	50128386	0.0106993	14306	0.00237083	3	50128386	0.00481335	1.13214e-22	602604	2	TRUE	high	0.000159331	96.0286
Gastroesophageal reflux disease	Family Rikenellaceae	rs2396133	G	A	G	A	0.0293547	0.00483353	0.496	7	109197067	0.0107149	14306	0.682651	7	109197067	0.00481787	1.10889e-09	602604	2	TRUE	high	6.16008e-05	37.1231
Gastroesophageal reflux disease	Family Rikenellaceae	rs2396766	A	G	A	G	0.0322057	-0.0204395	0.4085	7	114318071	0.0108599	14306	0.0746054	7	114318071	0.00481878	2.33507e-11	602604	2	TRUE	high	7.41186e-05	44.6673
Gastroesophageal reflux disease	Family Rikenellaceae	rs2734839	T	C	T	C	-0.0283478	0.00984938	0.6133	11	113286490	0.0109226	14306	0.366971	11	113286490	0.00492778	8.78537e-09	602604	2	TRUE	high	5.49136e-05	33.0929
Gastroesophageal reflux disease	Family Rikenellaceae	rs2744961	T	C	T	C	0.0292007	0.0141752	0.3549	6	34655000	0.0110638	14306	0.202021	6	34655000	0.00501549	5.81126e-09	602604	2	TRUE	high	5.62475e-05	33.8968
Gastroesophageal reflux disease	Family Rikenellaceae	rs2782641	A	G	A	G	0.0270882	-0.00540816	0.6292	1	44013355	0.0110165	14306	0.614093	1	44013355	0.00494583	4.32643e-08	602604	2	TRUE	high	4.9777e-05	29.9972
Gastroesophageal reflux disease	Family Rikenellaceae	rs2815749	G	A	G	A	0.0388767	-0.0152954	0.8191	1	72814783	0.0143421	14306	0.291216	1	72814783	0.0060216	1.07359e-10	602604	2	TRUE	high	6.9166e-05	41.6825
Gastroesophageal reflux disease	Family Rikenellaceae	rs2834005	C	T	C	T	0.0296997	-0.0150598	0.3072	21	34291708	0.0117125	14306	0.198419	21	34291708	0.0051734	9.42041e-09	602604	2	TRUE	high	5.46885e-05	32.9572
Gastroesophageal reflux disease	Family Rikenellaceae	rs324769	T	C	T	C	-0.0267699	0.00276694	0.4662	12	83969240	0.0107784	14306	0.828515	12	83969240	0.00483328	3.04775e-08	602604	2	TRUE	high	5.09044e-05	30.6767
Gastroesophageal reflux disease	Family Rikenellaceae	rs329122	A	G	A	G	-0.0289529	0.00559968	0.4274	5	133864599	0.0108251	14306	0.612099	5	133864599	0.00488358	3.05485e-09	602604	2	TRUE	high	5.83244e-05	35.1484
Gastroesophageal reflux disease	Family Rikenellaceae	rs3766823	A	G	A	G	0.0393599	-0.00950993	0.159	1	32197257	0.0136175	14306	0.464278	1	32197257	0.00638545	7.09316e-10	602604	2	TRUE	high	6.30472e-05	37.9947
Gastroesophageal reflux disease	Family Rikenellaceae	rs3793577	G	A	G	A	0.0270309	0.0166152	0.506	9	23737627	0.0106897	14306	0.117039	9	23737627	0.00484976	2.49436e-08	602604	2	TRUE	high	5.15497e-05	31.0656
Gastroesophageal reflux disease	Family Rikenellaceae	rs3863241	T	C	T	C	0.0324982	-0.00526419	0.5507	8	73890335	0.010766	14306	0.58901	8	73890335	0.00481521	1.48799e-11	602604	2	TRUE	high	7.55829e-05	45.5498
Gastroesophageal reflux disease	Family Rikenellaceae	rs4300861	T	C	T	C	0.0307132	-0.0206044	0.3718	2	22549441	0.0109616	14306	0.0635536	2	22549441	0.00494886	5.431e-10	602604	2	TRUE	high	6.39117e-05	38.5157
Gastroesophageal reflux disease	Family Rikenellaceae	rs4382592	G	T	G	T	-0.0302679	-0.00422532	0.7038	9	134870755	0.0114123	14306	0.738696	9	134870755	0.00525091	8.19917e-09	602604	2	TRUE	high	5.51365e-05	33.2272
Gastroesophageal reflux disease	Family Rikenellaceae	rs4713692	T	C	T	C	-0.0276128	0.0148902	0.3757	6	33807638	0.0113375	14306	0.198801	6	33807638	0.00498634	3.06507e-08	602604	2	TRUE	high	5.08866e-05	30.6659
Gastroesophageal reflux disease	Family Rikenellaceae	rs569356	G	A	G	A	-0.037919	0.00612468	0.1302	1	29136686	0.0161625	14306	0.683273	1	29136686	0.00690971	4.07005e-08	602604	2	TRUE	high	4.99736e-05	30.1157
Gastroesophageal reflux disease	Family Rikenellaceae	rs6711584	A	G	A	G	0.0322545	-0.0306675	0.5089	2	104421692	0.0107803	14306	0.00426766	2	104421692	0.00483974	2.65583e-11	602604	2	TRUE	high	7.37009e-05	44.4156
Gastroesophageal reflux disease	Family Rikenellaceae	rs6722661	A	G	A	G	-0.0322543	-0.00512977	0.3549	2	100806588	0.0111387	14306	0.656836	2	100806588	0.00500354	1.14623e-10	602604	2	TRUE	high	6.89539e-05	41.5546
Gastroesophageal reflux disease	Family Rikenellaceae	rs7032155	A	C	A	C	0.02775	0.000576986	0.6074	9	122672771	0.0108414	14306	0.948204	9	122672771	0.00491358	1.62686e-08	602604	2	TRUE	high	5.29267e-05	31.8954
Gastroesophageal reflux disease	Family Rikenellaceae	rs7241572	A	G	A	G	0.0365511	0.00043808	0.16	18	77580712	0.0140739	14306	0.981252	18	77580712	0.00597464	9.49336e-10	602604	2	TRUE	high	6.21038e-05	37.4262
Gastroesophageal reflux disease	Family Rikenellaceae	rs7527682	G	A	G	A	-0.026684	-0.0168808	0.5457	1	189172684	0.0106976	14306	0.114862	1	189172684	0.00482174	3.12831e-08	602604	2	TRUE	high	5.08206e-05	30.6262
Gastroesophageal reflux disease	Family Rikenellaceae	rs7541875	G	A	G	A	0.0273972	0.0142596	0.4105	1	190957589	0.0108282	14306	0.190213	1	190957589	0.00484976	1.61213e-08	602604	2	TRUE	high	5.29562e-05	31.9132
Gastroesophageal reflux disease	Family Rikenellaceae	rs7600261	T	C	T	C	0.0338034	-0.0262725	0.2674	2	212622818	0.0118933	14306	0.0208632	2	212622818	0.00522051	9.47327e-11	602604	2	TRUE	high	6.95717e-05	41.927
Gastroesophageal reflux disease	Family Rikenellaceae	rs7612999	A	G	A	G	0.0305231	0.00958846	0.2386	3	35678337	0.0122653	14306	0.460653	3	35678337	0.00559546	4.89824e-08	602604	2	TRUE	high	4.93779e-05	29.7567
Gastroesophageal reflux disease	Family Rikenellaceae	rs761777	G	A	G	A	0.0345341	0.0188104	0.2913	10	134938075	0.0125766	14306	0.137878	10	134938075	0.00554469	4.71455e-10	602604	2	TRUE	high	6.43697e-05	38.7918
Gastroesophageal reflux disease	Family Rikenellaceae	rs7675588	A	C	A	C	-0.0335228	0.0109801	0.7694	4	80734978	0.0131452	14306	0.404619	4	80734978	0.00595438	1.80264e-08	602604	2	TRUE	high	5.2596e-05	31.6961
Gastroesophageal reflux disease	Family Rikenellaceae	rs7685686	G	A	G	A	-0.0279222	0.00555068	0.4334	4	3207142	0.0107606	14306	0.601394	4	3207142	0.00489191	1.14427e-08	602604	2	TRUE	high	5.40613e-05	32.5792
Gastroesophageal reflux disease	Family Rikenellaceae	rs773109	A	G	A	G	-0.0380572	0.00190402	0.3191	12	56374695	0.0116194	14306	0.847017	12	56374695	0.00510213	8.71365e-14	602604	2	TRUE	high	9.23206e-05	55.6377
Gastroesophageal reflux disease	Family Rikenellaceae	rs7942368	T	C	T	C	-0.0339683	-0.00706834	0.2475	11	76465362	0.0126364	14306	0.600927	11	76465362	0.00591917	9.54135e-09	602604	2	TRUE	high	5.46475e-05	32.9325
Gastroesophageal reflux disease	Family Rikenellaceae	rs903678	A	G	A	G	0.0277378	-0.02575	0.3032	1	201809918	0.0115731	14306	0.0218545	1	201809918	0.00508463	4.89091e-08	602604	2	TRUE	high	4.93824e-05	29.7594
Gastroesophageal reflux disease	Family Rikenellaceae	rs9372625	A	G	A	G	-0.037727	-0.0201907	0.4076	6	98344031	0.0111706	14306	0.0669237	6	98344031	0.0049537	2.61818e-14	602604	2	TRUE	high	9.62435e-05	58.0021
Gastroesophageal reflux disease	Family Rikenellaceae	rs9373363	G	A	G	A	-0.0326836	-0.0125425	0.2505	6	143150043	0.0121872	14306	0.300545	6	143150043	0.00555966	4.13457e-09	602604	2	TRUE	high	5.73464e-05	34.5591
Gastroesophageal reflux disease	Family Rikenellaceae	rs9396740	A	G	A	G	-0.031493	0.00345259	0.2654	6	17023108	0.0120828	14306	0.795055	6	17023108	0.0055587	1.46562e-08	602604	2	TRUE	high	5.32631e-05	32.0982
Gastroesophageal reflux disease	Family Rikenellaceae	rs942065	A	G	A	G	0.0307384	0.0110107	0.6183	14	94032065	0.0111064	14306	0.310351	14	94032065	0.00500925	8.44559e-10	602604	2	TRUE	high	6.24824e-05	37.6544
Gastroesophageal reflux disease	Family Rikenellaceae	rs9529055	A	G	A	G	0.0266604	-0.000866766	0.4911	13	66957533	0.0106639	14306	0.944323	13	66957533	0.00481637	3.10549e-08	602604	2	TRUE	high	5.0844e-05	30.6402
Gastroesophageal reflux disease	Family Rikenellaceae	rs9615905	T	C	T	C	0.0275657	-0.00758162	0.4394	22	48875699	0.0109021	14306	0.521281	22	48875699	0.0048378	1.21233e-08	602604	2	TRUE	high	5.38749e-05	32.4669
Gastroesophageal reflux disease	Family Rikenellaceae	rs9636202	A	G	A	G	-0.035044	0.0108866	0.2435	19	18449238	0.0122453	14306	0.368446	19	18449238	0.00547191	1.51022e-10	602604	2	TRUE	high	6.80594e-05	41.0155
Gastroesophageal reflux disease	Family Rikenellaceae	rs9940128	A	G	A	G	0.0332513	-0.00975132	0.4433	16	53800754	0.0107589	14306	0.362772	16	53800754	0.00486305	8.05749e-12	602604	2	TRUE	high	7.75772e-05	46.7518
Gastroesophageal reflux disease	Genus Anaerotruncus	rs10010963	T	C	T	C	-0.0269803	0.000670002	0.6272	4	159839313	0.0115037	14306	0.936306	4	159839313	0.00494665	4.91779e-08	602604	2	TRUE	high	4.93648e-05	29.7488
Gastroesophageal reflux disease	Genus Anaerotruncus	rs1011407	G	A	G	A	-0.0420618	-0.00378803	0.1262	2	60665768	0.0175085	14306	0.846985	2	60665768	0.00735917	1.09343e-08	602604	2	TRUE	high	5.42079e-05	32.6676
Gastroesophageal reflux disease	Genus Anaerotruncus	rs10133111	A	G	A	G	0.0417875	-0.00985914	0.1879	14	103377321	0.0144106	14306	0.516843	14	103377321	0.00650789	1.35338e-10	602604	2	TRUE	high	6.84149e-05	41.2298
Gastroesophageal reflux disease	Genus Anaerotruncus	rs1021363	G	A	G	A	-0.031217	0.0213835	0.662	10	106610839	0.0117491	14306	0.069849	10	106610839	0.00502204	5.09976e-10	602604	2	TRUE	high	6.41154e-05	38.6385
Gastroesophageal reflux disease	Genus Anaerotruncus	rs11762636	A	C	A	C	-0.0514827	-0.0134647	0.2127	7	2061111	0.013756	14306	0.362972	7	2061111	0.00625598	1.88235e-16	602604	2	TRUE	high	0.00011237	67.7221
Gastroesophageal reflux disease	Genus Anaerotruncus	rs11953061	T	C	T	C	0.0281599	0.00554612	0.326	5	120144025	0.0116824	14306	0.662334	5	120144025	0.00508694	3.09949e-08	602604	2	TRUE	high	5.08505e-05	30.6441
Gastroesophageal reflux disease	Genus Anaerotruncus	rs12204714	T	C	T	C	-0.028817	0.0181552	0.6799	6	152235339	0.0115298	14306	0.105514	6	152235339	0.00499422	7.9241e-09	602604	2	TRUE	high	5.52467e-05	33.2936
Gastroesophageal reflux disease	Genus Anaerotruncus	rs12357321	A	G	A	G	0.0317159	0.0088494	0.33	10	21790476	0.0120723	14306	0.44613	10	21790476	0.00523077	1.33325e-09	602604	2	TRUE	high	6.10048e-05	36.7639
Gastroesophageal reflux disease	Genus Anaerotruncus	rs12453010	T	C	T	C	0.0296967	0.00817519	0.3926	17	50316131	0.0113093	14306	0.472594	17	50316131	0.00493315	1.74606e-09	602604	2	TRUE	high	6.01325e-05	36.2382
Gastroesophageal reflux disease	Genus Anaerotruncus	rs12967855	G	A	G	A	-0.0365451	-0.00317166	0.6581	18	35138245	0.0116577	14306	0.777106	18	35138245	0.00513354	1.08793e-12	602604	2	TRUE	high	8.40922e-05	50.6784
Gastroesophageal reflux disease	Genus Anaerotruncus	rs12997558	A	G	A	G	0.0278184	-6.01315e-05	0.3588	2	41704580	0.0116451	14306	0.947252	2	41704580	0.00502214	3.03941e-08	602604	2	TRUE	high	5.09135e-05	30.6821
Gastroesophageal reflux disease	Genus Anaerotruncus	rs13107325	T	C	T	C	0.0701443	0.00207212	0.0795	4	103188709	0.0299408	14306	0.969678	4	103188709	0.00918312	2.19938e-14	602604	2	TRUE	high	9.68122e-05	58.3449
Gastroesophageal reflux disease	Genus Anaerotruncus	rs1334297	A	G	A	G	-0.0387984	0.0112861	0.7873	13	58335375	0.0125477	14306	0.337741	13	58335375	0.00545512	1.1413e-12	602604	2	TRUE	high	8.39364e-05	50.5845
Gastroesophageal reflux disease	Genus Anaerotruncus	rs13409451	G	A	G	A	-0.0277081	0.0161688	0.3708	2	144257639	0.0116007	14306	0.161728	2	144257639	0.00493183	1.92943e-08	602604	2	TRUE	high	5.23772e-05	31.5643
Gastroesophageal reflux disease	Genus Anaerotruncus	rs1431196	G	A	G	A	0.0324197	0.00212986	0.3996	18	50832102	0.011428	14306	0.890111	18	50832102	0.00486448	2.65461e-11	602604	2	TRUE	high	7.37023e-05	44.4164
Gastroesophageal reflux disease	Genus Anaerotruncus	rs1479405	T	C	T	C	0.0314843	-0.00903691	0.336	12	15387519	0.0117847	14306	0.444656	12	15387519	0.0051514	9.85213e-10	602604	2	TRUE	high	6.19839e-05	37.3539
Gastroesophageal reflux disease	Genus Anaerotruncus	rs1510719	C	T	C	T	-0.0388844	0.0189835	0.3668	4	140938116	0.0115038	14306	0.0867921	4	140938116	0.00494701	3.83619e-15	602604	2	TRUE	high	0.000102515	61.7823
Gastroesophageal reflux disease	Genus Anaerotruncus	rs1596747	G	A	G	A	0.0310869	0.00273743	0.4712	2	193802478	0.0110009	14306	0.795745	2	193802478	0.00480742	1.00344e-10	602604	2	TRUE	high	6.93855e-05	41.8147
Gastroesophageal reflux disease	Genus Anaerotruncus	rs1716171	T	C	T	C	0.0383981	0.00801573	0.7674	12	123716376	0.0133676	14306	0.559524	12	123716376	0.00590382	7.82528e-11	602604	2	TRUE	high	7.01925e-05	42.3011
Gastroesophageal reflux disease	Genus Anaerotruncus	rs1883842	G	T	G	T	0.0308332	-0.0145976	0.2525	20	41223062	0.0130134	14306	0.227101	20	41223062	0.00536826	9.26766e-09	602604	2	TRUE	high	5.47412e-05	32.989
Gastroesophageal reflux disease	Genus Anaerotruncus	rs1937450	G	T	G	T	0.0315845	0.0028561	0.5398	1	66478840	0.0110923	14306	0.788755	1	66478840	0.00484484	7.06806e-11	602604	2	TRUE	high	7.05223e-05	42.4999
Gastroesophageal reflux disease	Genus Anaerotruncus	rs2023878	T	C	T	C	-0.0362846	0.00815162	0.2137	19	18834124	0.013627	14306	0.604479	19	18834124	0.00611913	3.03501e-09	602604	2	TRUE	high	5.83456e-05	35.1612
Gastroesophageal reflux disease	Genus Anaerotruncus	rs2043539	A	G	A	G	0.0272058	-0.0126019	0.4066	7	12253880	0.0111634	14306	0.257386	7	12253880	0.00486485	2.24042e-08	602604	2	TRUE	high	5.18955e-05	31.2739
Gastroesophageal reflux disease	Genus Anaerotruncus	rs2106353	T	G	T	G	0.0367491	-0.031449	0.1988	7	126506598	0.0137341	14306	0.0215184	7	126506598	0.00572505	1.37177e-10	602604	2	TRUE	high	6.83712e-05	41.2034
Gastroesophageal reflux disease	Genus Anaerotruncus	rs215614	A	G	A	G	-0.0328541	0.0187373	0.659	7	32347335	0.0114825	14306	0.104496	7	32347335	0.00497715	4.08413e-11	602604	2	TRUE	high	7.23027e-05	43.5729
Gastroesophageal reflux disease	Genus Anaerotruncus	rs2164300	T	C	T	C	-0.0264751	0.00777405	0.492	4	67813017	0.0110806	14306	0.48831	4	67813017	0.00482677	4.13352e-08	602604	2	TRUE	high	4.99239e-05	30.0857
Gastroesophageal reflux disease	Genus Anaerotruncus	rs2240326	A	G	A	G	-0.0471681	0.0078887	0.493	3	50128386	0.0110476	14306	0.457029	3	50128386	0.00481335	1.13214e-22	602604	2	TRUE	high	0.000159331	96.0286
Gastroesophageal reflux disease	Genus Anaerotruncus	rs2396133	G	A	G	A	0.0293547	0.00318084	0.496	7	109197067	0.0110665	14306	0.7558	7	109197067	0.00481787	1.10889e-09	602604	2	TRUE	high	6.16008e-05	37.1231
Gastroesophageal reflux disease	Genus Anaerotruncus	rs2396766	A	G	A	G	0.0322057	0.00470625	0.4085	7	114318071	0.0112161	14306	0.669271	7	114318071	0.00481878	2.33507e-11	602604	2	TRUE	high	7.41186e-05	44.6673
Gastroesophageal reflux disease	Genus Anaerotruncus	rs2734839	T	C	T	C	-0.0283478	0.00401244	0.6133	11	113286490	0.0112772	14306	0.707859	11	113286490	0.00492778	8.78537e-09	602604	2	TRUE	high	5.49136e-05	33.0929
Gastroesophageal reflux disease	Genus Anaerotruncus	rs2744961	T	C	T	C	0.0292007	0.0282596	0.3549	6	34655000	0.0114306	14306	0.0133003	6	34655000	0.00501549	5.81126e-09	602604	2	TRUE	high	5.62475e-05	33.8968
Gastroesophageal reflux disease	Genus Anaerotruncus	rs2782641	A	G	A	G	0.0270882	0.00540448	0.6292	1	44013355	0.0113711	14306	0.589663	1	44013355	0.00494583	4.32643e-08	602604	2	TRUE	high	4.9777e-05	29.9972
Gastroesophageal reflux disease	Genus Anaerotruncus	rs2815749	G	A	G	A	0.0388767	-0.00426307	0.8191	1	72814783	0.0147813	14306	0.73375	1	72814783	0.0060216	1.07359e-10	602604	2	TRUE	high	6.9166e-05	41.6825
Gastroesophageal reflux disease	Genus Anaerotruncus	rs2834005	C	T	C	T	0.0296997	-0.0380116	0.3072	21	34291708	0.0120872	14306	0.00156412	21	34291708	0.0051734	9.42041e-09	602604	2	TRUE	high	5.46885e-05	32.9572
Gastroesophageal reflux disease	Genus Anaerotruncus	rs324769	T	C	T	C	-0.0267699	-0.000782022	0.4662	12	83969240	0.0111357	14306	0.955058	12	83969240	0.00483328	3.04775e-08	602604	2	TRUE	high	5.09044e-05	30.6767
Gastroesophageal reflux disease	Genus Anaerotruncus	rs329122	A	G	A	G	-0.0289529	3.2176e-05	0.4274	5	133864599	0.0111854	14306	0.979856	5	133864599	0.00488358	3.05485e-09	602604	2	TRUE	high	5.83244e-05	35.1484
Gastroesophageal reflux disease	Genus Anaerotruncus	rs3766823	A	G	A	G	0.0393599	-0.00271075	0.159	1	32197257	0.0140661	14306	0.879794	1	32197257	0.00638545	7.09316e-10	602604	2	TRUE	high	6.30472e-05	37.9947
Gastroesophageal reflux disease	Genus Anaerotruncus	rs3793577	G	A	G	A	0.0270309	-0.0146982	0.506	9	23737627	0.0110412	14306	0.183882	9	23737627	0.00484976	2.49436e-08	602604	2	TRUE	high	5.15497e-05	31.0656
Gastroesophageal reflux disease	Genus Anaerotruncus	rs3863241	T	C	T	C	0.0324982	-0.0207538	0.5507	8	73890335	0.0111105	14306	0.0674031	8	73890335	0.00481521	1.48799e-11	602604	2	TRUE	high	7.55829e-05	45.5498
Gastroesophageal reflux disease	Genus Anaerotruncus	rs4300861	T	C	T	C	0.0307132	-0.0128117	0.3718	2	22549441	0.0113253	14306	0.262658	2	22549441	0.00494886	5.431e-10	602604	2	TRUE	high	6.39117e-05	38.5157
Gastroesophageal reflux disease	Genus Anaerotruncus	rs4382592	G	T	G	T	-0.0302679	0.0128744	0.7038	9	134870755	0.0117917	14306	0.267052	9	134870755	0.00525091	8.19917e-09	602604	2	TRUE	high	5.51365e-05	33.2272
Gastroesophageal reflux disease	Genus Anaerotruncus	rs4713692	T	C	T	C	-0.0276128	-0.0037811	0.3757	6	33807638	0.0117002	14306	0.825599	6	33807638	0.00498634	3.06507e-08	602604	2	TRUE	high	5.08866e-05	30.6659
Gastroesophageal reflux disease	Genus Anaerotruncus	rs569356	G	A	G	A	-0.037919	0.0280521	0.1302	1	29136686	0.016659	14306	0.0870462	1	29136686	0.00690971	4.07005e-08	602604	2	TRUE	high	4.99736e-05	30.1157
Gastroesophageal reflux disease	Genus Anaerotruncus	rs6711584	A	G	A	G	0.0322545	-0.00917574	0.5089	2	104421692	0.0111346	14306	0.393467	2	104421692	0.00483974	2.65583e-11	602604	2	TRUE	high	7.37009e-05	44.4156
Gastroesophageal reflux disease	Genus Anaerotruncus	rs6722661	A	G	A	G	-0.0322543	0.0195675	0.3549	2	100806588	0.0115041	14306	0.082659	2	100806588	0.00500354	1.14623e-10	602604	2	TRUE	high	6.89539e-05	41.5546
Gastroesophageal reflux disease	Genus Anaerotruncus	rs7032155	A	C	A	C	0.02775	-0.0159924	0.6074	9	122672771	0.0111961	14306	0.157299	9	122672771	0.00491358	1.62686e-08	602604	2	TRUE	high	5.29267e-05	31.8954
Gastroesophageal reflux disease	Genus Anaerotruncus	rs7241572	A	G	A	G	0.0365511	-0.00332705	0.16	18	77580712	0.0145266	14306	0.86104	18	77580712	0.00597464	9.49336e-10	602604	2	TRUE	high	6.21038e-05	37.4262
Gastroesophageal reflux disease	Genus Anaerotruncus	rs7527682	G	A	G	A	-0.026684	-0.0188102	0.5457	1	189172684	0.0110466	14306	0.0882145	1	189172684	0.00482174	3.12831e-08	602604	2	TRUE	high	5.08206e-05	30.6262
Gastroesophageal reflux disease	Genus Anaerotruncus	rs7541875	G	A	G	A	0.0273972	0.00385888	0.4105	1	190957589	0.0111898	14306	0.745012	1	190957589	0.00484976	1.61213e-08	602604	2	TRUE	high	5.29562e-05	31.9132
Gastroesophageal reflux disease	Genus Anaerotruncus	rs7600261	T	C	T	C	0.0338034	0.00722412	0.2674	2	212622818	0.012269	14306	0.722856	2	212622818	0.00522051	9.47327e-11	602604	2	TRUE	high	6.95717e-05	41.927
Gastroesophageal reflux disease	Genus Anaerotruncus	rs7612999	A	G	A	G	0.0305231	0.00164059	0.2386	3	35678337	0.0126574	14306	0.88893	3	35678337	0.00559546	4.89824e-08	602604	2	TRUE	high	4.93779e-05	29.7567
Gastroesophageal reflux disease	Genus Anaerotruncus	rs761777	G	A	G	A	0.0345341	0.000498971	0.2913	10	134938075	0.0129694	14306	0.956252	10	134938075	0.00554469	4.71455e-10	602604	2	TRUE	high	6.43697e-05	38.7918
Gastroesophageal reflux disease	Genus Anaerotruncus	rs7675588	A	C	A	C	-0.0335228	-0.0039507	0.7694	4	80734978	0.0135622	14306	0.766244	4	80734978	0.00595438	1.80264e-08	602604	2	TRUE	high	5.2596e-05	31.6961
Gastroesophageal reflux disease	Genus Anaerotruncus	rs7685686	G	A	G	A	-0.0279222	-0.00158971	0.4334	4	3207142	0.0111171	14306	0.890117	4	3207142	0.00489191	1.14427e-08	602604	2	TRUE	high	5.40613e-05	32.5792
Gastroesophageal reflux disease	Genus Anaerotruncus	rs773109	A	G	A	G	-0.0380572	-0.0119889	0.3191	12	56374695	0.0119966	14306	0.305426	12	56374695	0.00510213	8.71365e-14	602604	2	TRUE	high	9.23206e-05	55.6377
Gastroesophageal reflux disease	Genus Anaerotruncus	rs7942368	T	C	T	C	-0.0339683	-0.000341975	0.2475	11	76465362	0.0130502	14306	0.991716	11	76465362	0.00591917	9.54135e-09	602604	2	TRUE	high	5.46475e-05	32.9325
Gastroesophageal reflux disease	Genus Anaerotruncus	rs903678	A	G	A	G	0.0277378	-0.00358665	0.3032	1	201809918	0.0119446	14306	0.784986	1	201809918	0.00508463	4.89091e-08	602604	2	TRUE	high	4.93824e-05	29.7594
Gastroesophageal reflux disease	Genus Anaerotruncus	rs9372625	A	G	A	G	-0.037727	-0.0026463	0.4076	6	98344031	0.0115403	14306	0.828117	6	98344031	0.0049537	2.61818e-14	602604	2	TRUE	high	9.62435e-05	58.0021
Gastroesophageal reflux disease	Genus Anaerotruncus	rs9373363	G	A	G	A	-0.0326836	-0.00772319	0.2505	6	143150043	0.0126009	14306	0.576658	6	143150043	0.00555966	4.13457e-09	602604	2	TRUE	high	5.73464e-05	34.5591
Gastroesophageal reflux disease	Genus Anaerotruncus	rs9396740	A	G	A	G	-0.031493	-0.00523378	0.2654	6	17023108	0.0124821	14306	0.705185	6	17023108	0.0055587	1.46562e-08	602604	2	TRUE	high	5.32631e-05	32.0982
Gastroesophageal reflux disease	Genus Anaerotruncus	rs942065	A	G	A	G	0.0307384	0.0167786	0.6183	14	94032065	0.0114794	14306	0.141334	14	94032065	0.00500925	8.44559e-10	602604	2	TRUE	high	6.24824e-05	37.6544
Gastroesophageal reflux disease	Genus Anaerotruncus	rs9529055	A	G	A	G	0.0266604	-0.000138581	0.4911	13	66957533	0.0110177	14306	0.985317	13	66957533	0.00481637	3.10549e-08	602604	2	TRUE	high	5.0844e-05	30.6402
Gastroesophageal reflux disease	Genus Anaerotruncus	rs9615905	T	C	T	C	0.0275657	-0.0141373	0.4394	22	48875699	0.0112423	14306	0.224527	22	48875699	0.0048378	1.21233e-08	602604	2	TRUE	high	5.38749e-05	32.4669
Gastroesophageal reflux disease	Genus Anaerotruncus	rs9636202	A	G	A	G	-0.035044	-0.00787503	0.2435	19	18449238	0.0126489	14306	0.55529	19	18449238	0.00547191	1.51022e-10	602604	2	TRUE	high	6.80594e-05	41.0155
Gastroesophageal reflux disease	Genus Anaerotruncus	rs9940128	A	G	A	G	0.0332513	-0.00734968	0.4433	16	53800754	0.0111107	14306	0.518694	16	53800754	0.00486305	8.05749e-12	602604	2	TRUE	high	7.75772e-05	46.7518
Gastroesophageal reflux disease	Genus Christensenellaceae R 7group	rs10010963	T	C	T	C	-0.0269803	0.000723697	0.6272	4	159839313	0.0115893	14306	0.955747	4	159839313	0.00494665	4.91779e-08	602604	2	TRUE	high	4.93648e-05	29.7488
Gastroesophageal reflux disease	Genus Christensenellaceae R 7group	rs1011407	G	A	G	A	-0.0420618	0.0269326	0.1262	2	60665768	0.0176339	14306	0.126426	2	60665768	0.00735917	1.09343e-08	602604	2	TRUE	high	5.42079e-05	32.6676
Gastroesophageal reflux disease	Genus Christensenellaceae R 7group	rs10133111	A	G	A	G	0.0417875	0.00167283	0.1879	14	103377321	0.0145005	14306	0.915605	14	103377321	0.00650789	1.35338e-10	602604	2	TRUE	high	6.84149e-05	41.2298
Gastroesophageal reflux disease	Genus Christensenellaceae R 7group	rs1021363	G	A	G	A	-0.031217	0.00758405	0.662	10	106610839	0.0118276	14306	0.50255	10	106610839	0.00502204	5.09976e-10	602604	2	TRUE	high	6.41154e-05	38.6385
Gastroesophageal reflux disease	Genus Christensenellaceae R 7group	rs11762636	A	C	A	C	-0.0514827	-0.0104663	0.2127	7	2061111	0.0138723	14306	0.415197	7	2061111	0.00625598	1.88235e-16	602604	2	TRUE	high	0.00011237	67.7221
Gastroesophageal reflux disease	Genus Christensenellaceae R 7group	rs11953061	T	C	T	C	0.0281599	0.0146295	0.326	5	120144025	0.0117613	14306	0.197715	5	120144025	0.00508694	3.09949e-08	602604	2	TRUE	high	5.08505e-05	30.6441
Gastroesophageal reflux disease	Genus Christensenellaceae R 7group	rs12204714	T	C	T	C	-0.028817	0.00660254	0.6799	6	152235339	0.0116005	14306	0.56795	6	152235339	0.00499422	7.9241e-09	602604	2	TRUE	high	5.52467e-05	33.2936
Gastroesophageal reflux disease	Genus Christensenellaceae R 7group	rs12357321	A	G	A	G	0.0317159	-0.0078687	0.33	10	21790476	0.0121697	14306	0.566687	10	21790476	0.00523077	1.33325e-09	602604	2	TRUE	high	6.10048e-05	36.7639
Gastroesophageal reflux disease	Genus Christensenellaceae R 7group	rs12453010	T	C	T	C	0.0296967	-0.0105161	0.3926	17	50316131	0.011386	14306	0.35048	17	50316131	0.00493315	1.74606e-09	602604	2	TRUE	high	6.01325e-05	36.2382
Gastroesophageal reflux disease	Genus Christensenellaceae R 7group	rs12967855	G	A	G	A	-0.0365451	-0.00373881	0.6581	18	35138245	0.0117366	14306	0.745691	18	35138245	0.00513354	1.08793e-12	602604	2	TRUE	high	8.40922e-05	50.6784
Gastroesophageal reflux disease	Genus Christensenellaceae R 7group	rs12997558	A	G	A	G	0.0278184	-0.00496652	0.3588	2	41704580	0.0117384	14306	0.728791	2	41704580	0.00502214	3.03941e-08	602604	2	TRUE	high	5.09135e-05	30.6821
Gastroesophageal reflux disease	Genus Christensenellaceae R 7group	rs13107325	T	C	T	C	0.0701443	0.0573489	0.0795	4	103188709	0.0309742	14306	0.08314	4	103188709	0.00918312	2.19938e-14	602604	2	TRUE	high	9.68122e-05	58.3449
Gastroesophageal reflux disease	Genus Christensenellaceae R 7group	rs1334297	A	G	A	G	-0.0387984	0.0156677	0.7873	13	58335375	0.0126232	14306	0.178517	13	58335375	0.00545512	1.1413e-12	602604	2	TRUE	high	8.39364e-05	50.5845
Gastroesophageal reflux disease	Genus Christensenellaceae R 7group	rs13409451	G	A	G	A	-0.0277081	0.00805865	0.3708	2	144257639	0.0116779	14306	0.504587	2	144257639	0.00493183	1.92943e-08	602604	2	TRUE	high	5.23772e-05	31.5643
Gastroesophageal reflux disease	Genus Christensenellaceae R 7group	rs1431196	G	A	G	A	0.0324197	-0.000863579	0.3996	18	50832102	0.0115074	14306	0.944616	18	50832102	0.00486448	2.65461e-11	602604	2	TRUE	high	7.37023e-05	44.4164
Gastroesophageal reflux disease	Genus Christensenellaceae R 7group	rs1479405	T	C	T	C	0.0314843	-0.0153243	0.336	12	15387519	0.0118776	14306	0.19263	12	15387519	0.0051514	9.85213e-10	602604	2	TRUE	high	6.19839e-05	37.3539
Gastroesophageal reflux disease	Genus Christensenellaceae R 7group	rs1510719	C	T	C	T	-0.0388844	0.0172846	0.3668	4	140938116	0.0115868	14306	0.129579	4	140938116	0.00494701	3.83619e-15	602604	2	TRUE	high	0.000102515	61.7823
Gastroesophageal reflux disease	Genus Christensenellaceae R 7group	rs1596747	G	A	G	A	0.0310869	-0.0111165	0.4712	2	193802478	0.0110792	14306	0.319937	2	193802478	0.00480742	1.00344e-10	602604	2	TRUE	high	6.93855e-05	41.8147
Gastroesophageal reflux disease	Genus Christensenellaceae R 7group	rs1716171	T	C	T	C	0.0383981	0.0147436	0.7674	12	123716376	0.0134711	14306	0.279436	12	123716376	0.00590382	7.82528e-11	602604	2	TRUE	high	7.01925e-05	42.3011
Gastroesophageal reflux disease	Genus Christensenellaceae R 7group	rs1883842	G	T	G	T	0.0308332	-0.0273496	0.2525	20	41223062	0.0131064	14306	0.0356213	20	41223062	0.00536826	9.26766e-09	602604	2	TRUE	high	5.47412e-05	32.989
Gastroesophageal reflux disease	Genus Christensenellaceae R 7group	rs1937450	G	T	G	T	0.0315845	0.00149133	0.5398	1	66478840	0.011173	14306	0.858744	1	66478840	0.00484484	7.06806e-11	602604	2	TRUE	high	7.05223e-05	42.4999
Gastroesophageal reflux disease	Genus Christensenellaceae R 7group	rs2023878	T	C	T	C	-0.0362846	0.010855	0.2137	19	18834124	0.0136837	14306	0.470326	19	18834124	0.00611913	3.03501e-09	602604	2	TRUE	high	5.83456e-05	35.1612
Gastroesophageal reflux disease	Genus Christensenellaceae R 7group	rs2043539	A	G	A	G	0.0272058	0.0015441	0.4066	7	12253880	0.0112472	14306	0.895072	7	12253880	0.00486485	2.24042e-08	602604	2	TRUE	high	5.18955e-05	31.2739
Gastroesophageal reflux disease	Genus Christensenellaceae R 7group	rs2106353	T	G	T	G	0.0367491	-0.00782112	0.1988	7	126506598	0.0138279	14306	0.539656	7	126506598	0.00572505	1.37177e-10	602604	2	TRUE	high	6.83712e-05	41.2034
Gastroesophageal reflux disease	Genus Christensenellaceae R 7group	rs215614	A	G	A	G	-0.0328541	0.00699683	0.659	7	32347335	0.0115705	14306	0.544557	7	32347335	0.00497715	4.08413e-11	602604	2	TRUE	high	7.23027e-05	43.5729
Gastroesophageal reflux disease	Genus Christensenellaceae R 7group	rs2164300	T	C	T	C	-0.0264751	0.015713	0.492	4	67813017	0.0111583	14306	0.143717	4	67813017	0.00482677	4.13352e-08	602604	2	TRUE	high	4.99239e-05	30.0857
Gastroesophageal reflux disease	Genus Christensenellaceae R 7group	rs2240326	A	G	A	G	-0.0471681	-0.0023167	0.493	3	50128386	0.011129	14306	0.834324	3	50128386	0.00481335	1.13214e-22	602604	2	TRUE	high	0.000159331	96.0286
Gastroesophageal reflux disease	Genus Christensenellaceae R 7group	rs2396133	G	A	G	A	0.0293547	0.00238256	0.496	7	109197067	0.0111465	14306	0.83993	7	109197067	0.00481787	1.10889e-09	602604	2	TRUE	high	6.16008e-05	37.1231
Gastroesophageal reflux disease	Genus Christensenellaceae R 7group	rs2396766	A	G	A	G	0.0322057	0.0190547	0.4085	7	114318071	0.0112844	14306	0.0755771	7	114318071	0.00481878	2.33507e-11	602604	2	TRUE	high	7.41186e-05	44.6673
Gastroesophageal reflux disease	Genus Christensenellaceae R 7group	rs2734839	T	C	T	C	-0.0283478	-0.00723517	0.6133	11	113286490	0.0113556	14306	0.50209	11	113286490	0.00492778	8.78537e-09	602604	2	TRUE	high	5.49136e-05	33.0929
Gastroesophageal reflux disease	Genus Christensenellaceae R 7group	rs2744961	T	C	T	C	0.0292007	0.00154585	0.3549	6	34655000	0.0115196	14306	0.89075	6	34655000	0.00501549	5.81126e-09	602604	2	TRUE	high	5.62475e-05	33.8968
Gastroesophageal reflux disease	Genus Christensenellaceae R 7group	rs2782641	A	G	A	G	0.0270882	-0.00231086	0.6292	1	44013355	0.0114546	14306	0.89177	1	44013355	0.00494583	4.32643e-08	602604	2	TRUE	high	4.9777e-05	29.9972
Gastroesophageal reflux disease	Genus Christensenellaceae R 7group	rs2815749	G	A	G	A	0.0388767	-0.0108261	0.8191	1	72814783	0.014885	14306	0.423351	1	72814783	0.0060216	1.07359e-10	602604	2	TRUE	high	6.9166e-05	41.6825
Gastroesophageal reflux disease	Genus Christensenellaceae R 7group	rs2834005	C	T	C	T	0.0296997	-0.0175967	0.3072	21	34291708	0.0121874	14306	0.159831	21	34291708	0.0051734	9.42041e-09	602604	2	TRUE	high	5.46885e-05	32.9572
Gastroesophageal reflux disease	Genus Christensenellaceae R 7group	rs324769	T	C	T	C	-0.0267699	0.0127222	0.4662	12	83969240	0.0112162	14306	0.262969	12	83969240	0.00483328	3.04775e-08	602604	2	TRUE	high	5.09044e-05	30.6767
Gastroesophageal reflux disease	Genus Christensenellaceae R 7group	rs329122	A	G	A	G	-0.0289529	0.0267287	0.4274	5	133864599	0.0112754	14306	0.016831	5	133864599	0.00488358	3.05485e-09	602604	2	TRUE	high	5.83244e-05	35.1484
Gastroesophageal reflux disease	Genus Christensenellaceae R 7group	rs3766823	A	G	A	G	0.0393599	0.0258178	0.159	1	32197257	0.0141593	14306	0.0667898	1	32197257	0.00638545	7.09316e-10	602604	2	TRUE	high	6.30472e-05	37.9947
Gastroesophageal reflux disease	Genus Christensenellaceae R 7group	rs3793577	G	A	G	A	0.0270309	0.00548968	0.506	9	23737627	0.0111195	14306	0.635928	9	23737627	0.00484976	2.49436e-08	602604	2	TRUE	high	5.15497e-05	31.0656
Gastroesophageal reflux disease	Genus Christensenellaceae R 7group	rs3863241	T	C	T	C	0.0324982	0.00392312	0.5507	8	73890335	0.0111965	14306	0.725122	8	73890335	0.00481521	1.48799e-11	602604	2	TRUE	high	7.55829e-05	45.5498
Gastroesophageal reflux disease	Genus Christensenellaceae R 7group	rs4300861	T	C	T	C	0.0307132	-0.0145127	0.3718	2	22549441	0.0114018	14306	0.185624	2	22549441	0.00494886	5.431e-10	602604	2	TRUE	high	6.39117e-05	38.5157
Gastroesophageal reflux disease	Genus Christensenellaceae R 7group	rs4382592	G	T	G	T	-0.0302679	0.0128615	0.7038	9	134870755	0.0118642	14306	0.26776	9	134870755	0.00525091	8.19917e-09	602604	2	TRUE	high	5.51365e-05	33.2272
Gastroesophageal reflux disease	Genus Christensenellaceae R 7group	rs4713692	T	C	T	C	-0.0276128	-0.0156953	0.3757	6	33807638	0.0117752	14306	0.189	6	33807638	0.00498634	3.06507e-08	602604	2	TRUE	high	5.08866e-05	30.6659
Gastroesophageal reflux disease	Genus Christensenellaceae R 7group	rs569356	G	A	G	A	-0.037919	0.0127076	0.1302	1	29136686	0.0167735	14306	0.484362	1	29136686	0.00690971	4.07005e-08	602604	2	TRUE	high	4.99736e-05	30.1157
Gastroesophageal reflux disease	Genus Christensenellaceae R 7group	rs6711584	A	G	A	G	0.0322545	-0.0059752	0.5089	2	104421692	0.0112214	14306	0.583084	2	104421692	0.00483974	2.65583e-11	602604	2	TRUE	high	7.37009e-05	44.4156
Gastroesophageal reflux disease	Genus Christensenellaceae R 7group	rs6722661	A	G	A	G	-0.0322543	0.0161996	0.3549	2	100806588	0.0115837	14306	0.176231	2	100806588	0.00500354	1.14623e-10	602604	2	TRUE	high	6.89539e-05	41.5546
Gastroesophageal reflux disease	Genus Christensenellaceae R 7group	rs7032155	A	C	A	C	0.02775	-0.00466612	0.6074	9	122672771	0.01128	14306	0.68542	9	122672771	0.00491358	1.62686e-08	602604	2	TRUE	high	5.29267e-05	31.8954
Gastroesophageal reflux disease	Genus Christensenellaceae R 7group	rs7241572	A	G	A	G	0.0365511	-0.022379	0.16	18	77580712	0.0145813	14306	0.116484	18	77580712	0.00597464	9.49336e-10	602604	2	TRUE	high	6.21038e-05	37.4262
Gastroesophageal reflux disease	Genus Christensenellaceae R 7group	rs7527682	G	A	G	A	-0.026684	0.00660388	0.5457	1	189172684	0.011128	14306	0.548406	1	189172684	0.00482174	3.12831e-08	602604	2	TRUE	high	5.08206e-05	30.6262
Gastroesophageal reflux disease	Genus Christensenellaceae R 7group	rs7541875	G	A	G	A	0.0273972	-0.0196868	0.4105	1	190957589	0.011264	14306	0.0744732	1	190957589	0.00484976	1.61213e-08	602604	2	TRUE	high	5.29562e-05	31.9132
Gastroesophageal reflux disease	Genus Christensenellaceae R 7group	rs7600261	T	C	T	C	0.0338034	0.00530942	0.2674	2	212622818	0.0123511	14306	0.702622	2	212622818	0.00522051	9.47327e-11	602604	2	TRUE	high	6.95717e-05	41.927
Gastroesophageal reflux disease	Genus Christensenellaceae R 7group	rs7612999	A	G	A	G	0.0305231	0.0100007	0.2386	3	35678337	0.0127414	14306	0.314635	3	35678337	0.00559546	4.89824e-08	602604	2	TRUE	high	4.93779e-05	29.7567
Gastroesophageal reflux disease	Genus Christensenellaceae R 7group	rs761777	G	A	G	A	0.0345341	0.00769661	0.2913	10	134938075	0.0130158	14306	0.538979	10	134938075	0.00554469	4.71455e-10	602604	2	TRUE	high	6.43697e-05	38.7918
Gastroesophageal reflux disease	Genus Christensenellaceae R 7group	rs7675588	A	C	A	C	-0.0335228	-0.00835363	0.7694	4	80734978	0.0136623	14306	0.583123	4	80734978	0.00595438	1.80264e-08	602604	2	TRUE	high	5.2596e-05	31.6961
Gastroesophageal reflux disease	Genus Christensenellaceae R 7group	rs7685686	G	A	G	A	-0.0279222	0.00458958	0.4334	4	3207142	0.0111996	14306	0.681161	4	3207142	0.00489191	1.14427e-08	602604	2	TRUE	high	5.40613e-05	32.5792
Gastroesophageal reflux disease	Genus Christensenellaceae R 7group	rs773109	A	G	A	G	-0.0380572	0.00861791	0.3191	12	56374695	0.0120835	14306	0.4719	12	56374695	0.00510213	8.71365e-14	602604	2	TRUE	high	9.23206e-05	55.6377
Gastroesophageal reflux disease	Genus Christensenellaceae R 7group	rs7942368	T	C	T	C	-0.0339683	0.0141662	0.2475	11	76465362	0.0131551	14306	0.263536	11	76465362	0.00591917	9.54135e-09	602604	2	TRUE	high	5.46475e-05	32.9325
Gastroesophageal reflux disease	Genus Christensenellaceae R 7group	rs903678	A	G	A	G	0.0277378	0.00573733	0.3032	1	201809918	0.0120236	14306	0.528875	1	201809918	0.00508463	4.89091e-08	602604	2	TRUE	high	4.93824e-05	29.7594
Gastroesophageal reflux disease	Genus Christensenellaceae R 7group	rs9372625	A	G	A	G	-0.037727	0.000918204	0.4076	6	98344031	0.0116294	14306	0.919142	6	98344031	0.0049537	2.61818e-14	602604	2	TRUE	high	9.62435e-05	58.0021
Gastroesophageal reflux disease	Genus Christensenellaceae R 7group	rs9373363	G	A	G	A	-0.0326836	0.0099749	0.2505	6	143150043	0.0126801	14306	0.404918	6	143150043	0.00555966	4.13457e-09	602604	2	TRUE	high	5.73464e-05	34.5591
Gastroesophageal reflux disease	Genus Christensenellaceae R 7group	rs9396740	A	G	A	G	-0.031493	-0.0121515	0.2654	6	17023108	0.0125818	14306	0.331577	6	17023108	0.0055587	1.46562e-08	602604	2	TRUE	high	5.32631e-05	32.0982
Gastroesophageal reflux disease	Genus Christensenellaceae R 7group	rs942065	A	G	A	G	0.0307384	-0.00569838	0.6183	14	94032065	0.0115645	14306	0.619246	14	94032065	0.00500925	8.44559e-10	602604	2	TRUE	high	6.24824e-05	37.6544
Gastroesophageal reflux disease	Genus Christensenellaceae R 7group	rs9529055	A	G	A	G	0.0266604	-0.00546868	0.4911	13	66957533	0.0110946	14306	0.621082	13	66957533	0.00481637	3.10549e-08	602604	2	TRUE	high	5.0844e-05	30.6402
Gastroesophageal reflux disease	Genus Christensenellaceae R 7group	rs9615905	T	C	T	C	0.0275657	0.00281411	0.4394	22	48875699	0.0113242	14306	0.814226	22	48875699	0.0048378	1.21233e-08	602604	2	TRUE	high	5.38749e-05	32.4669
Gastroesophageal reflux disease	Genus Christensenellaceae R 7group	rs9636202	A	G	A	G	-0.035044	0.00166774	0.2435	19	18449238	0.0127377	14306	0.871807	19	18449238	0.00547191	1.51022e-10	602604	2	TRUE	high	6.80594e-05	41.0155
Gastroesophageal reflux disease	Genus Christensenellaceae R 7group	rs9940128	A	G	A	G	0.0332513	-0.0102068	0.4433	16	53800754	0.0111977	14306	0.363161	16	53800754	0.00486305	8.05749e-12	602604	2	TRUE	high	7.75772e-05	46.7518
Gastroesophageal reflux disease	Genus Collinsella	rs10010963	T	C	T	C	-0.0269803	0.0063247	0.6272	4	159839313	0.0123406	14306	0.580942	4	159839313	0.00494665	4.91779e-08	602604	2	TRUE	high	4.93648e-05	29.7488
Gastroesophageal reflux disease	Genus Collinsella	rs1011407	G	A	G	A	-0.0420618	-0.00978808	0.1262	2	60665768	0.0187261	14306	0.599359	2	60665768	0.00735917	1.09343e-08	602604	2	TRUE	high	5.42079e-05	32.6676
Gastroesophageal reflux disease	Genus Collinsella	rs10133111	A	G	A	G	0.0417875	0.0242997	0.1879	14	103377321	0.0154952	14306	0.0713247	14	103377321	0.00650789	1.35338e-10	602604	2	TRUE	high	6.84149e-05	41.2298
Gastroesophageal reflux disease	Genus Collinsella	rs1021363	G	A	G	A	-0.031217	0.0118912	0.662	10	106610839	0.0125826	14306	0.405251	10	106610839	0.00502204	5.09976e-10	602604	2	TRUE	high	6.41154e-05	38.6385
Gastroesophageal reflux disease	Genus Collinsella	rs11762636	A	C	A	C	-0.0514827	-0.0208167	0.2127	7	2061111	0.0148313	14306	0.12011	7	2061111	0.00625598	1.88235e-16	602604	2	TRUE	high	0.00011237	67.7221
Gastroesophageal reflux disease	Genus Collinsella	rs11953061	T	C	T	C	0.0281599	-0.00936757	0.326	5	120144025	0.0125318	14306	0.468321	5	120144025	0.00508694	3.09949e-08	602604	2	TRUE	high	5.08505e-05	30.6441
Gastroesophageal reflux disease	Genus Collinsella	rs12204714	T	C	T	C	-0.028817	-0.0110465	0.6799	6	152235339	0.0123735	14306	0.351547	6	152235339	0.00499422	7.9241e-09	602604	2	TRUE	high	5.52467e-05	33.2936
Gastroesophageal reflux disease	Genus Collinsella	rs12357321	A	G	A	G	0.0317159	0.00425158	0.33	10	21790476	0.0129471	14306	0.727076	10	21790476	0.00523077	1.33325e-09	602604	2	TRUE	high	6.10048e-05	36.7639
Gastroesophageal reflux disease	Genus Collinsella	rs12453010	T	C	T	C	0.0296967	-0.0158181	0.3926	17	50316131	0.012141	14306	0.186324	17	50316131	0.00493315	1.74606e-09	602604	2	TRUE	high	6.01325e-05	36.2382
Gastroesophageal reflux disease	Genus Collinsella	rs12967855	G	A	G	A	-0.0365451	-0.0121305	0.6581	18	35138245	0.0125218	14306	0.351571	18	35138245	0.00513354	1.08793e-12	602604	2	TRUE	high	8.40922e-05	50.6784
Gastroesophageal reflux disease	Genus Collinsella	rs12997558	A	G	A	G	0.0278184	-0.0133765	0.3588	2	41704580	0.0125117	14306	0.296751	2	41704580	0.00502214	3.03941e-08	602604	2	TRUE	high	5.09135e-05	30.6821
Gastroesophageal reflux disease	Genus Collinsella	rs13107325	T	C	T	C	0.0701443	0.0357595	0.0795	4	103188709	0.0334996	14306	0.300311	4	103188709	0.00918312	2.19938e-14	602604	2	TRUE	high	9.68122e-05	58.3449
Gastroesophageal reflux disease	Genus Collinsella	rs1334297	A	G	A	G	-0.0387984	0.00702745	0.7873	13	58335375	0.0134058	14306	0.649401	13	58335375	0.00545512	1.1413e-12	602604	2	TRUE	high	8.39364e-05	50.5845
Gastroesophageal reflux disease	Genus Collinsella	rs13409451	G	A	G	A	-0.0277081	0.0173527	0.3708	2	144257639	0.0124153	14306	0.163208	2	144257639	0.00493183	1.92943e-08	602604	2	TRUE	high	5.23772e-05	31.5643
Gastroesophageal reflux disease	Genus Collinsella	rs1431196	G	A	G	A	0.0324197	0.00783593	0.3996	18	50832102	0.0122311	14306	0.489543	18	50832102	0.00486448	2.65461e-11	602604	2	TRUE	high	7.37023e-05	44.4164
Gastroesophageal reflux disease	Genus Collinsella	rs1479405	T	C	T	C	0.0314843	0.0120978	0.336	12	15387519	0.0126857	14306	0.329821	12	15387519	0.0051514	9.85213e-10	602604	2	TRUE	high	6.19839e-05	37.3539
Gastroesophageal reflux disease	Genus Collinsella	rs1510719	C	T	C	T	-0.0388844	-0.023851	0.3668	4	140938116	0.0123542	14306	0.0560364	4	140938116	0.00494701	3.83619e-15	602604	2	TRUE	high	0.000102515	61.7823
Gastroesophageal reflux disease	Genus Collinsella	rs1596747	G	A	G	A	0.0310869	0.00373389	0.4712	2	193802478	0.0118207	14306	0.759737	2	193802478	0.00480742	1.00344e-10	602604	2	TRUE	high	6.93855e-05	41.8147
Gastroesophageal reflux disease	Genus Collinsella	rs1716171	T	C	T	C	0.0383981	0.00627883	0.7674	12	123716376	0.0143436	14306	0.639919	12	123716376	0.00590382	7.82528e-11	602604	2	TRUE	high	7.01925e-05	42.3011
Gastroesophageal reflux disease	Genus Collinsella	rs1883842	G	T	G	T	0.0308332	0.00269931	0.2525	20	41223062	0.0139204	14306	0.905766	20	41223062	0.00536826	9.26766e-09	602604	2	TRUE	high	5.47412e-05	32.989
Gastroesophageal reflux disease	Genus Collinsella	rs1937450	G	T	G	T	0.0315845	-0.00548114	0.5398	1	66478840	0.0119041	14306	0.673859	1	66478840	0.00484484	7.06806e-11	602604	2	TRUE	high	7.05223e-05	42.4999
Gastroesophageal reflux disease	Genus Collinsella	rs2023878	T	C	T	C	-0.0362846	0.000704706	0.2137	19	18834124	0.0145904	14306	0.89565	19	18834124	0.00611913	3.03501e-09	602604	2	TRUE	high	5.83456e-05	35.1612
Gastroesophageal reflux disease	Genus Collinsella	rs2043539	A	G	A	G	0.0272058	-0.0244536	0.4066	7	12253880	0.0119919	14306	0.0405219	7	12253880	0.00486485	2.24042e-08	602604	2	TRUE	high	5.18955e-05	31.2739
Gastroesophageal reflux disease	Genus Collinsella	rs2106353	T	G	T	G	0.0367491	0.00746868	0.1988	7	126506598	0.0147065	14306	0.686853	7	126506598	0.00572505	1.37177e-10	602604	2	TRUE	high	6.83712e-05	41.2034
Gastroesophageal reflux disease	Genus Collinsella	rs215614	A	G	A	G	-0.0328541	-0.0103424	0.659	7	32347335	0.0123538	14306	0.413433	7	32347335	0.00497715	4.08413e-11	602604	2	TRUE	high	7.23027e-05	43.5729
Gastroesophageal reflux disease	Genus Collinsella	rs2164300	T	C	T	C	-0.0264751	-0.0107834	0.492	4	67813017	0.0119048	14306	0.397579	4	67813017	0.00482677	4.13352e-08	602604	2	TRUE	high	4.99239e-05	30.0857
Gastroesophageal reflux disease	Genus Collinsella	rs2240326	A	G	A	G	-0.0471681	-0.00646523	0.493	3	50128386	0.0118605	14306	0.596692	3	50128386	0.00481335	1.13214e-22	602604	2	TRUE	high	0.000159331	96.0286
Gastroesophageal reflux disease	Genus Collinsella	rs2396133	G	A	G	A	0.0293547	0.0028174	0.496	7	109197067	0.0118744	14306	0.814998	7	109197067	0.00481787	1.10889e-09	602604	2	TRUE	high	6.16008e-05	37.1231
Gastroesophageal reflux disease	Genus Collinsella	rs2396766	A	G	A	G	0.0322057	-0.00782704	0.4085	7	114318071	0.0120177	14306	0.543655	7	114318071	0.00481878	2.33507e-11	602604	2	TRUE	high	7.41186e-05	44.6673
Gastroesophageal reflux disease	Genus Collinsella	rs2734839	T	C	T	C	-0.0283478	-0.00441824	0.6133	11	113286490	0.0121142	14306	0.723349	11	113286490	0.00492778	8.78537e-09	602604	2	TRUE	high	5.49136e-05	33.0929
Gastroesophageal reflux disease	Genus Collinsella	rs2744961	T	C	T	C	0.0292007	0.00145524	0.3549	6	34655000	0.012303	14306	0.905203	6	34655000	0.00501549	5.81126e-09	602604	2	TRUE	high	5.62475e-05	33.8968
Gastroesophageal reflux disease	Genus Collinsella	rs2782641	A	G	A	G	0.0270882	0.00368886	0.6292	1	44013355	0.0122109	14306	0.77559	1	44013355	0.00494583	4.32643e-08	602604	2	TRUE	high	4.9777e-05	29.9972
Gastroesophageal reflux disease	Genus Collinsella	rs2815749	G	A	G	A	0.0388767	-0.00032731	0.8191	1	72814783	0.0157939	14306	0.998172	1	72814783	0.0060216	1.07359e-10	602604	2	TRUE	high	6.9166e-05	41.6825
Gastroesophageal reflux disease	Genus Collinsella	rs2834005	C	T	C	T	0.0296997	0.0166073	0.3072	21	34291708	0.0130077	14306	0.228377	21	34291708	0.0051734	9.42041e-09	602604	2	TRUE	high	5.46885e-05	32.9572
Gastroesophageal reflux disease	Genus Collinsella	rs324769	T	C	T	C	-0.0267699	0.00378042	0.4662	12	83969240	0.0119853	14306	0.759347	12	83969240	0.00483328	3.04775e-08	602604	2	TRUE	high	5.09044e-05	30.6767
Gastroesophageal reflux disease	Genus Collinsella	rs329122	A	G	A	G	-0.0289529	-0.000143034	0.4274	5	133864599	0.0120554	14306	0.997709	5	133864599	0.00488358	3.05485e-09	602604	2	TRUE	high	5.83244e-05	35.1484
Gastroesophageal reflux disease	Genus Collinsella	rs3766823	A	G	A	G	0.0393599	-0.00911715	0.159	1	32197257	0.0150844	14306	0.533979	1	32197257	0.00638545	7.09316e-10	602604	2	TRUE	high	6.30472e-05	37.9947
Gastroesophageal reflux disease	Genus Collinsella	rs3793577	G	A	G	A	0.0270309	0.0226477	0.506	9	23737627	0.0118674	14306	0.0571584	9	23737627	0.00484976	2.49436e-08	602604	2	TRUE	high	5.15497e-05	31.0656
Gastroesophageal reflux disease	Genus Collinsella	rs3863241	T	C	T	C	0.0324982	0.0261089	0.5507	8	73890335	0.0119338	14306	0.0305724	8	73890335	0.00481521	1.48799e-11	602604	2	TRUE	high	7.55829e-05	45.5498
Gastroesophageal reflux disease	Genus Collinsella	rs4300861	T	C	T	C	0.0307132	0.0104814	0.3718	2	22549441	0.0121764	14306	0.396965	2	22549441	0.00494886	5.431e-10	602604	2	TRUE	high	6.39117e-05	38.5157
Gastroesophageal reflux disease	Genus Collinsella	rs4382592	G	T	G	T	-0.0302679	-0.0254176	0.7038	9	134870755	0.0126311	14306	0.0430527	9	134870755	0.00525091	8.19917e-09	602604	2	TRUE	high	5.51365e-05	33.2272
Gastroesophageal reflux disease	Genus Collinsella	rs4713692	T	C	T	C	-0.0276128	-0.00636943	0.3757	6	33807638	0.0125497	14306	0.646711	6	33807638	0.00498634	3.06507e-08	602604	2	TRUE	high	5.08866e-05	30.6659
Gastroesophageal reflux disease	Genus Collinsella	rs569356	G	A	G	A	-0.037919	-0.00426125	0.1302	1	29136686	0.0178015	14306	0.83781	1	29136686	0.00690971	4.07005e-08	602604	2	TRUE	high	4.99736e-05	30.1157
Gastroesophageal reflux disease	Genus Collinsella	rs6711584	A	G	A	G	0.0322545	0.0136093	0.5089	2	104421692	0.0119809	14306	0.295364	2	104421692	0.00483974	2.65583e-11	602604	2	TRUE	high	7.37009e-05	44.4156
Gastroesophageal reflux disease	Genus Collinsella	rs6722661	A	G	A	G	-0.0322543	-0.00368776	0.3549	2	100806588	0.0123638	14306	0.777793	2	100806588	0.00500354	1.14623e-10	602604	2	TRUE	high	6.89539e-05	41.5546
Gastroesophageal reflux disease	Genus Collinsella	rs7032155	A	C	A	C	0.02775	0.00602747	0.6074	9	122672771	0.0120445	14306	0.618848	9	122672771	0.00491358	1.62686e-08	602604	2	TRUE	high	5.29267e-05	31.8954
Gastroesophageal reflux disease	Genus Collinsella	rs7241572	A	G	A	G	0.0365511	0.00711754	0.16	18	77580712	0.0154344	14306	0.654335	18	77580712	0.00597464	9.49336e-10	602604	2	TRUE	high	6.21038e-05	37.4262
Gastroesophageal reflux disease	Genus Collinsella	rs7527682	G	A	G	A	-0.026684	-0.0113058	0.5457	1	189172684	0.0118694	14306	0.335097	1	189172684	0.00482174	3.12831e-08	602604	2	TRUE	high	5.08206e-05	30.6262
Gastroesophageal reflux disease	Genus Collinsella	rs7541875	G	A	G	A	0.0273972	0.00769662	0.4105	1	190957589	0.0120332	14306	0.527288	1	190957589	0.00484976	1.61213e-08	602604	2	TRUE	high	5.29562e-05	31.9132
Gastroesophageal reflux disease	Genus Collinsella	rs7600261	T	C	T	C	0.0338034	-0.0142007	0.2674	2	212622818	0.0131314	14306	0.225744	2	212622818	0.00522051	9.47327e-11	602604	2	TRUE	high	6.95717e-05	41.927
Gastroesophageal reflux disease	Genus Collinsella	rs7612999	A	G	A	G	0.0305231	0.0198765	0.2386	3	35678337	0.0135359	14306	0.146205	3	35678337	0.00559546	4.89824e-08	602604	2	TRUE	high	4.93779e-05	29.7567
Gastroesophageal reflux disease	Genus Collinsella	rs761777	G	A	G	A	0.0345341	0.00196584	0.2913	10	134938075	0.0137098	14306	0.946302	10	134938075	0.00554469	4.71455e-10	602604	2	TRUE	high	6.43697e-05	38.7918
Gastroesophageal reflux disease	Genus Collinsella	rs7675588	A	C	A	C	-0.0335228	0.013258	0.7694	4	80734978	0.0145443	14306	0.355936	4	80734978	0.00595438	1.80264e-08	602604	2	TRUE	high	5.2596e-05	31.6961
Gastroesophageal reflux disease	Genus Collinsella	rs7685686	G	A	G	A	-0.0279222	-0.00294642	0.4334	4	3207142	0.0119479	14306	0.81258	4	3207142	0.00489191	1.14427e-08	602604	2	TRUE	high	5.40613e-05	32.5792
Gastroesophageal reflux disease	Genus Collinsella	rs773109	A	G	A	G	-0.0380572	-0.00382533	0.3191	12	56374695	0.0128884	14306	0.807461	12	56374695	0.00510213	8.71365e-14	602604	2	TRUE	high	9.23206e-05	55.6377
Gastroesophageal reflux disease	Genus Collinsella	rs7942368	T	C	T	C	-0.0339683	-0.0130839	0.2475	11	76465362	0.0140693	14306	0.356788	11	76465362	0.00591917	9.54135e-09	602604	2	TRUE	high	5.46475e-05	32.9325
Gastroesophageal reflux disease	Genus Collinsella	rs903678	A	G	A	G	0.0277378	0.024385	0.3032	1	201809918	0.0127849	14306	0.0570519	1	201809918	0.00508463	4.89091e-08	602604	2	TRUE	high	4.93824e-05	29.7594
Gastroesophageal reflux disease	Genus Collinsella	rs9372625	A	G	A	G	-0.037727	-0.0051073	0.4076	6	98344031	0.0124386	14306	0.671669	6	98344031	0.0049537	2.61818e-14	602604	2	TRUE	high	9.62435e-05	58.0021
Gastroesophageal reflux disease	Genus Collinsella	rs9373363	G	A	G	A	-0.0326836	-0.0293517	0.2505	6	143150043	0.0135359	14306	0.0291467	6	143150043	0.00555966	4.13457e-09	602604	2	TRUE	high	5.73464e-05	34.5591
Gastroesophageal reflux disease	Genus Collinsella	rs9396740	A	G	A	G	-0.031493	-0.00574899	0.2654	6	17023108	0.0134314	14306	0.692799	6	17023108	0.0055587	1.46562e-08	602604	2	TRUE	high	5.32631e-05	32.0982
Gastroesophageal reflux disease	Genus Collinsella	rs942065	A	G	A	G	0.0307384	0.0140263	0.6183	14	94032065	0.0123541	14306	0.256627	14	94032065	0.00500925	8.44559e-10	602604	2	TRUE	high	6.24824e-05	37.6544
Gastroesophageal reflux disease	Genus Collinsella	rs9529055	A	G	A	G	0.0266604	-0.00635873	0.4911	13	66957533	0.0118427	14306	0.581948	13	66957533	0.00481637	3.10549e-08	602604	2	TRUE	high	5.0844e-05	30.6402
Gastroesophageal reflux disease	Genus Collinsella	rs9615905	T	C	T	C	0.0275657	0.00704397	0.4394	22	48875699	0.0120676	14306	0.534253	22	48875699	0.0048378	1.21233e-08	602604	2	TRUE	high	5.38749e-05	32.4669
Gastroesophageal reflux disease	Genus Collinsella	rs9636202	A	G	A	G	-0.035044	0.0118497	0.2435	19	18449238	0.0136053	14306	0.369559	19	18449238	0.00547191	1.51022e-10	602604	2	TRUE	high	6.80594e-05	41.0155
Gastroesophageal reflux disease	Genus Collinsella	rs9940128	A	G	A	G	0.0332513	-0.0223844	0.4433	16	53800754	0.0119615	14306	0.0607771	16	53800754	0.00486305	8.05749e-12	602604	2	TRUE	high	7.75772e-05	46.7518
Gastroesophageal reflux disease	Genus Eggerthella	rs10010963	T	C	T	C	-0.0269803	-0.0107808	0.6272	4	159839313	0.0205916	14306	0.583194	4	159839313	0.00494665	4.91779e-08	602604	2	TRUE	high	4.93648e-05	29.7488
Gastroesophageal reflux disease	Genus Eggerthella	rs1011407	G	A	G	A	-0.0420618	0.0186455	0.1262	2	60665768	0.0313791	14306	0.558594	2	60665768	0.00735917	1.09343e-08	602604	2	TRUE	high	5.42079e-05	32.6676
Gastroesophageal reflux disease	Genus Eggerthella	rs10133111	A	G	A	G	0.0417875	-0.00683759	0.1879	14	103377321	0.026224	14306	0.720542	14	103377321	0.00650789	1.35338e-10	602604	2	TRUE	high	6.84149e-05	41.2298
Gastroesophageal reflux disease	Genus Eggerthella	rs1021363	G	A	G	A	-0.031217	-0.0380004	0.662	10	106610839	0.0209827	14306	0.0547268	10	106610839	0.00502204	5.09976e-10	602604	2	TRUE	high	6.41154e-05	38.6385
Gastroesophageal reflux disease	Genus Eggerthella	rs11762636	A	C	A	C	-0.0514827	-0.00961613	0.2127	7	2061111	0.0246866	14306	0.782743	7	2061111	0.00625598	1.88235e-16	602604	2	TRUE	high	0.00011237	67.7221
Gastroesophageal reflux disease	Genus Eggerthella	rs11953061	T	C	T	C	0.0281599	0.00157941	0.326	5	120144025	0.0209456	14306	0.908271	5	120144025	0.00508694	3.09949e-08	602604	2	TRUE	high	5.08505e-05	30.6441
Gastroesophageal reflux disease	Genus Eggerthella	rs12204714	T	C	T	C	-0.028817	0.0114424	0.6799	6	152235339	0.0207149	14306	0.572121	6	152235339	0.00499422	7.9241e-09	602604	2	TRUE	high	5.52467e-05	33.2936
Gastroesophageal reflux disease	Genus Eggerthella	rs12357321	A	G	A	G	0.0317159	0.0267722	0.33	10	21790476	0.0216311	14306	0.231619	10	21790476	0.00523077	1.33325e-09	602604	2	TRUE	high	6.10048e-05	36.7639
Gastroesophageal reflux disease	Genus Eggerthella	rs12453010	T	C	T	C	0.0296967	-0.0105341	0.3926	17	50316131	0.0202011	14306	0.596622	17	50316131	0.00493315	1.74606e-09	602604	2	TRUE	high	6.01325e-05	36.2382
Gastroesophageal reflux disease	Genus Eggerthella	rs12967855	G	A	G	A	-0.0365451	-0.0207082	0.6581	18	35138245	0.0209519	14306	0.326368	18	35138245	0.00513354	1.08793e-12	602604	2	TRUE	high	8.40922e-05	50.6784
Gastroesophageal reflux disease	Genus Eggerthella	rs12997558	A	G	A	G	0.0278184	0.0135711	0.3588	2	41704580	0.0208121	14306	0.466702	2	41704580	0.00502214	3.03941e-08	602604	2	TRUE	high	5.09135e-05	30.6821
Gastroesophageal reflux disease	Genus Eggerthella	rs13107325	T	C	T	C	0.0701443	-0.0481723	0.0795	4	103198082	0.0409669	14306	0.345652	4	103188709	0.00918312	2.19938e-14	602604	2	TRUE	high	9.68122e-05	58.3449
Gastroesophageal reflux disease	Genus Eggerthella	rs1334297	A	G	A	G	-0.0387984	0.0112427	0.7873	13	58335375	0.0226365	14306	0.634417	13	58335375	0.00545512	1.1413e-12	602604	2	TRUE	high	8.39364e-05	50.5845
Gastroesophageal reflux disease	Genus Eggerthella	rs13409451	G	A	G	A	-0.0277081	0.00652671	0.3708	2	144257639	0.0208189	14306	0.750583	2	144257639	0.00493183	1.92943e-08	602604	2	TRUE	high	5.23772e-05	31.5643
Gastroesophageal reflux disease	Genus Eggerthella	rs1431196	G	A	G	A	0.0324197	0.0506895	0.3996	18	50832102	0.0204448	14306	0.0124957	18	50832102	0.00486448	2.65461e-11	602604	2	TRUE	high	7.37023e-05	44.4164
Gastroesophageal reflux disease	Genus Eggerthella	rs1479405	T	C	T	C	0.0314843	0.0296803	0.336	12	15387519	0.0210144	14306	0.154032	12	15387519	0.0051514	9.85213e-10	602604	2	TRUE	high	6.19839e-05	37.3539
Gastroesophageal reflux disease	Genus Eggerthella	rs1510719	C	T	C	T	-0.0388844	-0.00817259	0.3668	4	140938116	0.0205585	14306	0.697896	4	140938116	0.00494701	3.83619e-15	602604	2	TRUE	high	0.000102515	61.7823
Gastroesophageal reflux disease	Genus Eggerthella	rs1596747	G	A	G	A	0.0310869	0.0215035	0.4712	2	193802478	0.0197071	14306	0.274187	2	193802478	0.00480742	1.00344e-10	602604	2	TRUE	high	6.93855e-05	41.8147
Gastroesophageal reflux disease	Genus Eggerthella	rs1716171	T	C	T	C	0.0383981	0.00109706	0.7674	12	123716376	0.0241167	14306	0.986214	12	123716376	0.00590382	7.82528e-11	602604	2	TRUE	high	7.01925e-05	42.3011
Gastroesophageal reflux disease	Genus Eggerthella	rs1883842	G	T	G	T	0.0308332	0.0137806	0.2525	20	41223062	0.023182	14306	0.531467	20	41223062	0.00536826	9.26766e-09	602604	2	TRUE	high	5.47412e-05	32.989
Gastroesophageal reflux disease	Genus Eggerthella	rs1937450	G	T	G	T	0.0315845	-0.000129493	0.5398	1	66478840	0.0198544	14306	0.956463	1	66478840	0.00484484	7.06806e-11	602604	2	TRUE	high	7.05223e-05	42.4999
Gastroesophageal reflux disease	Genus Eggerthella	rs2023878	T	C	T	C	-0.0362846	0.021775	0.2137	19	18834124	0.0246583	14306	0.407849	19	18834124	0.00611913	3.03501e-09	602604	2	TRUE	high	5.83456e-05	35.1612
Gastroesophageal reflux disease	Genus Eggerthella	rs2043539	A	G	A	G	0.0272058	-0.0254743	0.4066	7	12253880	0.0200278	14306	0.207068	7	12253880	0.00486485	2.24042e-08	602604	2	TRUE	high	5.18955e-05	31.2739
Gastroesophageal reflux disease	Genus Eggerthella	rs2106353	T	G	T	G	0.0367491	0.0277655	0.1988	7	126506598	0.0246602	14306	0.26394	7	126506598	0.00572505	1.37177e-10	602604	2	TRUE	high	6.83712e-05	41.2034
Gastroesophageal reflux disease	Genus Eggerthella	rs215614	A	G	A	G	-0.0328541	-0.0136122	0.659	7	32347335	0.0205042	14306	0.511384	7	32347335	0.00497715	4.08413e-11	602604	2	TRUE	high	7.23027e-05	43.5729
Gastroesophageal reflux disease	Genus Eggerthella	rs2164300	T	C	T	C	-0.0264751	0.0111051	0.492	4	67813017	0.0198601	14306	0.623323	4	67813017	0.00482677	4.13352e-08	602604	2	TRUE	high	4.99239e-05	30.0857
Gastroesophageal reflux disease	Genus Eggerthella	rs2240326	A	G	A	G	-0.0471681	0.0190321	0.493	3	50128386	0.0197759	14306	0.342679	3	50128386	0.00481335	1.13214e-22	602604	2	TRUE	high	0.000159331	96.0286
Gastroesophageal reflux disease	Genus Eggerthella	rs2396133	G	A	G	A	0.0293547	0.0406543	0.496	7	109197067	0.0198531	14306	0.0412287	7	109197067	0.00481787	1.10889e-09	602604	2	TRUE	high	6.16008e-05	37.1231
Gastroesophageal reflux disease	Genus Eggerthella	rs2396766	A	G	A	G	0.0322057	-0.00412043	0.4085	7	114318071	0.0200267	14306	0.869455	7	114318071	0.00481878	2.33507e-11	602604	2	TRUE	high	7.41186e-05	44.6673
Gastroesophageal reflux disease	Genus Eggerthella	rs2734839	T	C	T	C	-0.0283478	-0.0169905	0.6133	11	113286490	0.02023	14306	0.398071	11	113286490	0.00492778	8.78537e-09	602604	2	TRUE	high	5.49136e-05	33.0929
Gastroesophageal reflux disease	Genus Eggerthella	rs2744961	T	C	T	C	0.0292007	0.0163335	0.3549	6	34655000	0.0204832	14306	0.439939	6	34655000	0.00501549	5.81126e-09	602604	2	TRUE	high	5.62475e-05	33.8968
Gastroesophageal reflux disease	Genus Eggerthella	rs2782641	A	G	A	G	0.0270882	0.0428964	0.6292	1	44013355	0.0203841	14306	0.0345382	1	44013355	0.00494583	4.32643e-08	602604	2	TRUE	high	4.9777e-05	29.9972
Gastroesophageal reflux disease	Genus Eggerthella	rs2815749	G	A	G	A	0.0388767	0.0321324	0.8191	1	72814783	0.0262745	14306	0.211788	1	72814783	0.0060216	1.07359e-10	602604	2	TRUE	high	6.9166e-05	41.6825
Gastroesophageal reflux disease	Genus Eggerthella	rs2834005	C	T	C	T	0.0296997	-0.00214665	0.3072	21	34291708	0.0216115	14306	0.972588	21	34291708	0.0051734	9.42041e-09	602604	2	TRUE	high	5.46885e-05	32.9572
Gastroesophageal reflux disease	Genus Eggerthella	rs324769	T	C	T	C	-0.0267699	0.0111456	0.4662	12	83969240	0.0198268	14306	0.56384	12	83969240	0.00483328	3.04775e-08	602604	2	TRUE	high	5.09044e-05	30.6767
Gastroesophageal reflux disease	Genus Eggerthella	rs329122	A	G	A	G	-0.0289529	-0.0268939	0.4274	5	133864599	0.0199538	14306	0.180466	5	133864599	0.00488358	3.05485e-09	602604	2	TRUE	high	5.83244e-05	35.1484
Gastroesophageal reflux disease	Genus Eggerthella	rs3766823	A	G	A	G	0.0393599	-0.00340931	0.159	1	32197257	0.0253789	14306	0.905276	1	32197257	0.00638545	7.09316e-10	602604	2	TRUE	high	6.30472e-05	37.9947
Gastroesophageal reflux disease	Genus Eggerthella	rs3793577	G	A	G	A	0.0270309	0.0101016	0.506	9	23737627	0.0197958	14306	0.605247	9	23737627	0.00484976	2.49436e-08	602604	2	TRUE	high	5.15497e-05	31.0656
Gastroesophageal reflux disease	Genus Eggerthella	rs3863241	T	C	T	C	0.0324982	0.0141366	0.5507	8	73890335	0.0199338	14306	0.479125	8	73890335	0.00481521	1.48799e-11	602604	2	TRUE	high	7.55829e-05	45.5498
Gastroesophageal reflux disease	Genus Eggerthella	rs4300861	T	C	T	C	0.0307132	-0.00334733	0.3718	2	22549441	0.0203449	14306	0.862652	2	22549441	0.00494886	5.431e-10	602604	2	TRUE	high	6.39117e-05	38.5157
Gastroesophageal reflux disease	Genus Eggerthella	rs4382592	G	T	G	T	-0.0302679	-0.0154388	0.7038	9	134870755	0.0211703	14306	0.461869	9	134870755	0.00525091	8.19917e-09	602604	2	TRUE	high	5.51365e-05	33.2272
Gastroesophageal reflux disease	Genus Eggerthella	rs4713692	T	C	T	C	-0.0276128	-0.0441919	0.3757	6	33807638	0.0209952	14306	0.0498735	6	33807638	0.00498634	3.06507e-08	602604	2	TRUE	high	5.08866e-05	30.6659
Gastroesophageal reflux disease	Genus Eggerthella	rs569356	G	A	G	A	-0.037919	-0.035547	0.1302	1	29136686	0.0297845	14306	0.239339	1	29136686	0.00690971	4.07005e-08	602604	2	TRUE	high	4.99736e-05	30.1157
Gastroesophageal reflux disease	Genus Eggerthella	rs6711584	A	G	A	G	0.0322545	0.0201054	0.5089	2	104421692	0.0199081	14306	0.306496	2	104421692	0.00483974	2.65583e-11	602604	2	TRUE	high	7.37009e-05	44.4156
Gastroesophageal reflux disease	Genus Eggerthella	rs6722661	A	G	A	G	-0.0322543	0.00417742	0.3549	2	100806588	0.0206246	14306	0.810125	2	100806588	0.00500354	1.14623e-10	602604	2	TRUE	high	6.89539e-05	41.5546
Gastroesophageal reflux disease	Genus Eggerthella	rs7032155	A	C	A	C	0.02775	-0.00791427	0.6074	9	122672771	0.0200725	14306	0.689785	9	122672771	0.00491358	1.62686e-08	602604	2	TRUE	high	5.29267e-05	31.8954
Gastroesophageal reflux disease	Genus Eggerthella	rs7241572	A	G	A	G	0.0365511	-0.00632954	0.16	18	77580712	0.0256427	14306	0.800282	18	77580712	0.00597464	9.49336e-10	602604	2	TRUE	high	6.21038e-05	37.4262
Gastroesophageal reflux disease	Genus Eggerthella	rs7527682	G	A	G	A	-0.026684	-0.0141775	0.5457	1	189172684	0.019772	14306	0.478944	1	189172684	0.00482174	3.12831e-08	602604	2	TRUE	high	5.08206e-05	30.6262
Gastroesophageal reflux disease	Genus Eggerthella	rs7541875	G	A	G	A	0.0273972	-0.0133215	0.4105	1	190957589	0.0200484	14306	0.503831	1	190957589	0.00484976	1.61213e-08	602604	2	TRUE	high	5.29562e-05	31.9132
Gastroesophageal reflux disease	Genus Eggerthella	rs7600261	T	C	T	C	0.0338034	0.0199307	0.2674	2	212622818	0.0218858	14306	0.279503	2	212622818	0.00522051	9.47327e-11	602604	2	TRUE	high	6.95717e-05	41.927
Gastroesophageal reflux disease	Genus Eggerthella	rs7612999	A	G	A	G	0.0305231	-0.0263985	0.2386	3	35678337	0.022621	14306	0.218167	3	35678337	0.00559546	4.89824e-08	602604	2	TRUE	high	4.93779e-05	29.7567
Gastroesophageal reflux disease	Genus Eggerthella	rs761777	G	A	G	A	0.0345341	0.0265407	0.2913	10	134938075	0.0230963	14306	0.260919	10	134938075	0.00554469	4.71455e-10	602604	2	TRUE	high	6.43697e-05	38.7918
Gastroesophageal reflux disease	Genus Eggerthella	rs7675588	A	C	A	C	-0.0335228	0.0135902	0.7694	4	80734978	0.0244038	14306	0.477648	4	80734978	0.00595438	1.80264e-08	602604	2	TRUE	high	5.2596e-05	31.6961
Gastroesophageal reflux disease	Genus Eggerthella	rs7685686	G	A	G	A	-0.0279222	-0.00399212	0.4334	4	3207142	0.0199375	14306	0.842649	4	3207142	0.00489191	1.14427e-08	602604	2	TRUE	high	5.40613e-05	32.5792
Gastroesophageal reflux disease	Genus Eggerthella	rs773109	A	G	A	G	-0.0380572	-0.0417986	0.3191	12	56374695	0.0213744	14306	0.0527776	12	56374695	0.00510213	8.71365e-14	602604	2	TRUE	high	9.23206e-05	55.6377
Gastroesophageal reflux disease	Genus Eggerthella	rs7942368	T	C	T	C	-0.0339683	0.0286416	0.2475	11	76465362	0.0235358	14306	0.225634	11	76465362	0.00591917	9.54135e-09	602604	2	TRUE	high	5.46475e-05	32.9325
Gastroesophageal reflux disease	Genus Eggerthella	rs903678	A	G	A	G	0.0277378	-0.0231009	0.3032	1	201809918	0.0213166	14306	0.255018	1	201809918	0.00508463	4.89091e-08	602604	2	TRUE	high	4.93824e-05	29.7594
Gastroesophageal reflux disease	Genus Eggerthella	rs9372625	A	G	A	G	-0.037727	0.0139308	0.4076	6	98344031	0.0206282	14306	0.482214	6	98344031	0.0049537	2.61818e-14	602604	2	TRUE	high	9.62435e-05	58.0021
Gastroesophageal reflux disease	Genus Eggerthella	rs9373363	G	A	G	A	-0.0326836	0.004848	0.2505	6	143150043	0.0224942	14306	0.840377	6	143150043	0.00555966	4.13457e-09	602604	2	TRUE	high	5.73464e-05	34.5591
Gastroesophageal reflux disease	Genus Eggerthella	rs9396740	A	G	A	G	-0.031493	-0.030521	0.2654	6	17023108	0.0223835	14306	0.164992	6	17023108	0.0055587	1.46562e-08	602604	2	TRUE	high	5.32631e-05	32.0982
Gastroesophageal reflux disease	Genus Eggerthella	rs942065	A	G	A	G	0.0307384	0.0116153	0.6183	14	94032065	0.0205282	14306	0.574239	14	94032065	0.00500925	8.44559e-10	602604	2	TRUE	high	6.24824e-05	37.6544
Gastroesophageal reflux disease	Genus Eggerthella	rs9529055	A	G	A	G	0.0266604	-0.00785005	0.4911	13	66957533	0.019743	14306	0.683967	13	66957533	0.00481637	3.10549e-08	602604	2	TRUE	high	5.0844e-05	30.6402
Gastroesophageal reflux disease	Genus Eggerthella	rs9615905	T	C	T	C	0.0275657	0.0284785	0.4394	22	48875699	0.0201332	14306	0.173943	22	48875699	0.0048378	1.21233e-08	602604	2	TRUE	high	5.38749e-05	32.4669
Gastroesophageal reflux disease	Genus Eggerthella	rs9636202	A	G	A	G	-0.035044	0.0028275	0.2435	19	18449238	0.0227861	14306	0.88781	19	18449238	0.00547191	1.51022e-10	602604	2	TRUE	high	6.80594e-05	41.0155
Gastroesophageal reflux disease	Genus Eggerthella	rs9940128	A	G	A	G	0.0332513	0.0256044	0.4433	16	53800754	0.0198658	14306	0.201143	16	53800754	0.00486305	8.05749e-12	602604	2	TRUE	high	7.75772e-05	46.7518
Gastroesophageal reflux disease	Genus Eubacterium rectale group	rs10010963	T	C	T	C	-0.0269803	-0.00443287	0.6272	4	159839313	0.011263	14306	0.567738	4	159839313	0.00494665	4.91779e-08	602604	2	TRUE	high	4.93648e-05	29.7488
Gastroesophageal reflux disease	Genus Eubacterium rectale group	rs1011407	G	A	G	A	-0.0420618	-0.0254082	0.1262	2	60665768	0.0171885	14306	0.123855	2	60665768	0.00735917	1.09343e-08	602604	2	TRUE	high	5.42079e-05	32.6676
Gastroesophageal reflux disease	Genus Eubacterium rectale group	rs10133111	A	G	A	G	0.0417875	0.0156314	0.1879	14	103377321	0.0140062	14306	0.24557	14	103377321	0.00650789	1.35338e-10	602604	2	TRUE	high	6.84149e-05	41.2298
Gastroesophageal reflux disease	Genus Eubacterium rectale group	rs1021363	G	A	G	A	-0.031217	0.00332317	0.662	10	106610839	0.0114985	14306	0.789865	10	106610839	0.00502204	5.09976e-10	602604	2	TRUE	high	6.41154e-05	38.6385
Gastroesophageal reflux disease	Genus Eubacterium rectale group	rs11762636	A	C	A	C	-0.0514827	-0.0103829	0.2127	7	2061111	0.0134759	14306	0.463746	7	2061111	0.00625598	1.88235e-16	602604	2	TRUE	high	0.00011237	67.7221
Gastroesophageal reflux disease	Genus Eubacterium rectale group	rs11953061	T	C	T	C	0.0281599	-0.00802126	0.326	5	120144025	0.0114261	14306	0.486861	5	120144025	0.00508694	3.09949e-08	602604	2	TRUE	high	5.08505e-05	30.6441
Gastroesophageal reflux disease	Genus Eubacterium rectale group	rs12204714	T	C	T	C	-0.028817	-0.0186149	0.6799	6	152235339	0.0112519	14306	0.09822	6	152235339	0.00499422	7.9241e-09	602604	2	TRUE	high	5.52467e-05	33.2936
Gastroesophageal reflux disease	Genus Eubacterium rectale group	rs12357321	A	G	A	G	0.0317159	-0.00329548	0.33	10	21790476	0.0118425	14306	0.730972	10	21790476	0.00523077	1.33325e-09	602604	2	TRUE	high	6.10048e-05	36.7639
Gastroesophageal reflux disease	Genus Eubacterium rectale group	rs12453010	T	C	T	C	0.0296967	0.00117683	0.3926	17	50316131	0.0110525	14306	0.899084	17	50316131	0.00493315	1.74606e-09	602604	2	TRUE	high	6.01325e-05	36.2382
Gastroesophageal reflux disease	Genus Eubacterium rectale group	rs12967855	G	A	G	A	-0.0365451	0.010538	0.6581	18	35138245	0.0113743	14306	0.353154	18	35138245	0.00513354	1.08793e-12	602604	2	TRUE	high	8.40922e-05	50.6784
Gastroesophageal reflux disease	Genus Eubacterium rectale group	rs12997558	A	G	A	G	0.0278184	0.00663306	0.3588	2	41704580	0.0114036	14306	0.549886	2	41704580	0.00502214	3.03941e-08	602604	2	TRUE	high	5.09135e-05	30.6821
Gastroesophageal reflux disease	Genus Eubacterium rectale group	rs13107325	T	C	T	C	0.0701443	0.0393997	0.0795	4	103188709	0.0300959	14306	0.148642	4	103188709	0.00918312	2.19938e-14	602604	2	TRUE	high	9.68122e-05	58.3449
Gastroesophageal reflux disease	Genus Eubacterium rectale group	rs1334297	A	G	A	G	-0.0387984	-0.0208719	0.7873	13	58335375	0.0122505	14306	0.0915609	13	58335375	0.00545512	1.1413e-12	602604	2	TRUE	high	8.39364e-05	50.5845
Gastroesophageal reflux disease	Genus Eubacterium rectale group	rs13409451	G	A	G	A	-0.0277081	0.0224689	0.3708	2	144257639	0.0113588	14306	0.0481781	2	144257639	0.00493183	1.92943e-08	602604	2	TRUE	high	5.23772e-05	31.5643
Gastroesophageal reflux disease	Genus Eubacterium rectale group	rs1431196	G	A	G	A	0.0324197	-0.00432268	0.3996	18	50832102	0.0112076	14306	0.75072	18	50832102	0.00486448	2.65461e-11	602604	2	TRUE	high	7.37023e-05	44.4164
Gastroesophageal reflux disease	Genus Eubacterium rectale group	rs1479405	T	C	T	C	0.0314843	0.00162751	0.336	12	15387519	0.0115407	14306	0.855879	12	15387519	0.0051514	9.85213e-10	602604	2	TRUE	high	6.19839e-05	37.3539
Gastroesophageal reflux disease	Genus Eubacterium rectale group	rs1510719	C	T	C	T	-0.0388844	0.0302747	0.3668	4	140938116	0.0112597	14306	0.00888792	4	140938116	0.00494701	3.83619e-15	602604	2	TRUE	high	0.000102515	61.7823
Gastroesophageal reflux disease	Genus Eubacterium rectale group	rs1596747	G	A	G	A	0.0310869	0.00374715	0.4712	2	193802478	0.0107458	14306	0.722301	2	193802478	0.00480742	1.00344e-10	602604	2	TRUE	high	6.93855e-05	41.8147
Gastroesophageal reflux disease	Genus Eubacterium rectale group	rs1716171	T	C	T	C	0.0383981	-0.00900374	0.7674	12	123716376	0.0130801	14306	0.476014	12	123716376	0.00590382	7.82528e-11	602604	2	TRUE	high	7.01925e-05	42.3011
Gastroesophageal reflux disease	Genus Eubacterium rectale group	rs1883842	G	T	G	T	0.0308332	0.00421982	0.2525	20	41223062	0.0127656	14306	0.784477	20	41223062	0.00536826	9.26766e-09	602604	2	TRUE	high	5.47412e-05	32.989
Gastroesophageal reflux disease	Genus Eubacterium rectale group	rs1937450	G	T	G	T	0.0315845	0.0281347	0.5398	1	66478840	0.0108423	14306	0.00996598	1	66478840	0.00484484	7.06806e-11	602604	2	TRUE	high	7.05223e-05	42.4999
Gastroesophageal reflux disease	Genus Eubacterium rectale group	rs2023878	T	C	T	C	-0.0362846	0.00104462	0.2137	19	18834124	0.01325	14306	0.847418	19	18834124	0.00611913	3.03501e-09	602604	2	TRUE	high	5.83456e-05	35.1612
Gastroesophageal reflux disease	Genus Eubacterium rectale group	rs2043539	A	G	A	G	0.0272058	0.00646661	0.4066	7	12253880	0.0109058	14306	0.561209	7	12253880	0.00486485	2.24042e-08	602604	2	TRUE	high	5.18955e-05	31.2739
Gastroesophageal reflux disease	Genus Eubacterium rectale group	rs2106353	T	G	T	G	0.0367491	0.027276	0.1988	7	126506598	0.0134493	14306	0.0365435	7	126506598	0.00572505	1.37177e-10	602604	2	TRUE	high	6.83712e-05	41.2034
Gastroesophageal reflux disease	Genus Eubacterium rectale group	rs215614	A	G	A	G	-0.0328541	-0.0103654	0.659	7	32347335	0.0112247	14306	0.345284	7	32347335	0.00497715	4.08413e-11	602604	2	TRUE	high	7.23027e-05	43.5729
Gastroesophageal reflux disease	Genus Eubacterium rectale group	rs2164300	T	C	T	C	-0.0264751	-0.00717153	0.492	4	67813017	0.0108355	14306	0.486916	4	67813017	0.00482677	4.13352e-08	602604	2	TRUE	high	4.99239e-05	30.0857
Gastroesophageal reflux disease	Genus Eubacterium rectale group	rs2240326	A	G	A	G	-0.0471681	-0.0208968	0.493	3	50128386	0.0108016	14306	0.0509577	3	50128386	0.00481335	1.13214e-22	602604	2	TRUE	high	0.000159331	96.0286
Gastroesophageal reflux disease	Genus Eubacterium rectale group	rs2396133	G	A	G	A	0.0293547	-0.0117632	0.496	7	109197067	0.0108159	14306	0.306349	7	109197067	0.00481787	1.10889e-09	602604	2	TRUE	high	6.16008e-05	37.1231
Gastroesophageal reflux disease	Genus Eubacterium rectale group	rs2396766	A	G	A	G	0.0322057	0.0205045	0.4085	7	114318071	0.0109721	14306	0.0595251	7	114318071	0.00481878	2.33507e-11	602604	2	TRUE	high	7.41186e-05	44.6673
Gastroesophageal reflux disease	Genus Eubacterium rectale group	rs2734839	T	C	T	C	-0.0283478	-0.00309313	0.6133	11	113286490	0.0110235	14306	0.790981	11	113286490	0.00492778	8.78537e-09	602604	2	TRUE	high	5.49136e-05	33.0929
Gastroesophageal reflux disease	Genus Eubacterium rectale group	rs2744961	T	C	T	C	0.0292007	0.0045285	0.3549	6	34655000	0.011173	14306	0.685233	6	34655000	0.00501549	5.81126e-09	602604	2	TRUE	high	5.62475e-05	33.8968
Gastroesophageal reflux disease	Genus Eubacterium rectale group	rs2782641	A	G	A	G	0.0270882	0.00341613	0.6292	1	44013355	0.0111222	14306	0.743606	1	44013355	0.00494583	4.32643e-08	602604	2	TRUE	high	4.9777e-05	29.9972
Gastroesophageal reflux disease	Genus Eubacterium rectale group	rs2815749	G	A	G	A	0.0388767	-0.00995075	0.8191	1	72814783	0.0144869	14306	0.508928	1	72814783	0.0060216	1.07359e-10	602604	2	TRUE	high	6.9166e-05	41.6825
Gastroesophageal reflux disease	Genus Eubacterium rectale group	rs2834005	C	T	C	T	0.0296997	-0.0121298	0.3072	21	34291708	0.0118398	14306	0.346171	21	34291708	0.0051734	9.42041e-09	602604	2	TRUE	high	5.46885e-05	32.9572
Gastroesophageal reflux disease	Genus Eubacterium rectale group	rs324769	T	C	T	C	-0.0267699	-0.0238615	0.4662	12	83969240	0.0108959	14306	0.0295291	12	83969240	0.00483328	3.04775e-08	602604	2	TRUE	high	5.09044e-05	30.6767
Gastroesophageal reflux disease	Genus Eubacterium rectale group	rs329122	A	G	A	G	-0.0289529	0.00841585	0.4274	5	133864599	0.0109509	14306	0.454126	5	133864599	0.00488358	3.05485e-09	602604	2	TRUE	high	5.83244e-05	35.1484
Gastroesophageal reflux disease	Genus Eubacterium rectale group	rs3766823	A	G	A	G	0.0393599	0.00940964	0.159	1	32197257	0.0137083	14306	0.492507	1	32197257	0.00638545	7.09316e-10	602604	2	TRUE	high	6.30472e-05	37.9947
Gastroesophageal reflux disease	Genus Eubacterium rectale group	rs3793577	G	A	G	A	0.0270309	-0.0186497	0.506	9	23737627	0.0107875	14306	0.0882247	9	23737627	0.00484976	2.49436e-08	602604	2	TRUE	high	5.15497e-05	31.0656
Gastroesophageal reflux disease	Genus Eubacterium rectale group	rs3863241	T	C	T	C	0.0324982	-0.000560766	0.5507	8	73890335	0.0108635	14306	0.989377	8	73890335	0.00481521	1.48799e-11	602604	2	TRUE	high	7.55829e-05	45.5498
Gastroesophageal reflux disease	Genus Eubacterium rectale group	rs4300861	T	C	T	C	0.0307132	0.0272781	0.3718	2	22549441	0.0110641	14306	0.014307	2	22549441	0.00494886	5.431e-10	602604	2	TRUE	high	6.39117e-05	38.5157
Gastroesophageal reflux disease	Genus Eubacterium rectale group	rs4382592	G	T	G	T	-0.0302679	-0.00248068	0.7038	9	134870755	0.0115056	14306	0.840618	9	134870755	0.00525091	8.19917e-09	602604	2	TRUE	high	5.51365e-05	33.2272
Gastroesophageal reflux disease	Genus Eubacterium rectale group	rs4713692	T	C	T	C	-0.0276128	0.0075916	0.3757	6	33807638	0.0114318	14306	0.48264	6	33807638	0.00498634	3.06507e-08	602604	2	TRUE	high	5.08866e-05	30.6659
Gastroesophageal reflux disease	Genus Eubacterium rectale group	rs569356	G	A	G	A	-0.037919	-0.0143218	0.1302	1	29136686	0.0163383	14306	0.387183	1	29136686	0.00690971	4.07005e-08	602604	2	TRUE	high	4.99736e-05	30.1157
Gastroesophageal reflux disease	Genus Eubacterium rectale group	rs6711584	A	G	A	G	0.0322545	-0.000371697	0.5089	2	104421692	0.0108972	14306	0.930688	2	104421692	0.00483974	2.65583e-11	602604	2	TRUE	high	7.37009e-05	44.4156
Gastroesophageal reflux disease	Genus Eubacterium rectale group	rs6722661	A	G	A	G	-0.0322543	-0.0139456	0.3549	2	100806588	0.0112457	14306	0.208725	2	100806588	0.00500354	1.14623e-10	602604	2	TRUE	high	6.89539e-05	41.5546
Gastroesophageal reflux disease	Genus Eubacterium rectale group	rs7032155	A	C	A	C	0.02775	-0.0180981	0.6074	9	122672771	0.010939	14306	0.0997838	9	122672771	0.00491358	1.62686e-08	602604	2	TRUE	high	5.29267e-05	31.8954
Gastroesophageal reflux disease	Genus Eubacterium rectale group	rs7241572	A	G	A	G	0.0365511	0.00503363	0.16	18	77580712	0.0141905	14306	0.68989	18	77580712	0.00597464	9.49336e-10	602604	2	TRUE	high	6.21038e-05	37.4262
Gastroesophageal reflux disease	Genus Eubacterium rectale group	rs7527682	G	A	G	A	-0.026684	-0.000822975	0.5457	1	189172684	0.0108	14306	0.93435	1	189172684	0.00482174	3.12831e-08	602604	2	TRUE	high	5.08206e-05	30.6262
Gastroesophageal reflux disease	Genus Eubacterium rectale group	rs7541875	G	A	G	A	0.0273972	-0.0116615	0.4105	1	190957589	0.010934	14306	0.292962	1	190957589	0.00484976	1.61213e-08	602604	2	TRUE	high	5.29562e-05	31.9132
Gastroesophageal reflux disease	Genus Eubacterium rectale group	rs7600261	T	C	T	C	0.0338034	0.00739646	0.2674	2	212622818	0.0120183	14306	0.37446	2	212622818	0.00522051	9.47327e-11	602604	2	TRUE	high	6.95717e-05	41.927
Gastroesophageal reflux disease	Genus Eubacterium rectale group	rs7612999	A	G	A	G	0.0305231	0.00855017	0.2386	3	35678337	0.0123798	14306	0.478625	3	35678337	0.00559546	4.89824e-08	602604	2	TRUE	high	4.93779e-05	29.7567
Gastroesophageal reflux disease	Genus Eubacterium rectale group	rs761777	G	A	G	A	0.0345341	-0.003351	0.2913	10	134938075	0.0126525	14306	0.920136	10	134938075	0.00554469	4.71455e-10	602604	2	TRUE	high	6.43697e-05	38.7918
Gastroesophageal reflux disease	Genus Eubacterium rectale group	rs7675588	A	C	A	C	-0.0335228	0.00212292	0.7694	4	80734978	0.0132499	14306	0.858801	4	80734978	0.00595438	1.80264e-08	602604	2	TRUE	high	5.2596e-05	31.6961
Gastroesophageal reflux disease	Genus Eubacterium rectale group	rs7685686	G	A	G	A	-0.0279222	0.000879939	0.4334	4	3207142	0.010865	14306	0.937621	4	3207142	0.00489191	1.14427e-08	602604	2	TRUE	high	5.40613e-05	32.5792
Gastroesophageal reflux disease	Genus Eubacterium rectale group	rs773109	A	G	A	G	-0.0380572	-0.00989793	0.3191	12	56374695	0.0117409	14306	0.433242	12	56374695	0.00510213	8.71365e-14	602604	2	TRUE	high	9.23206e-05	55.6377
Gastroesophageal reflux disease	Genus Eubacterium rectale group	rs7942368	T	C	T	C	-0.0339683	-0.0264347	0.2475	11	76465362	0.0127419	14306	0.0388302	11	76465362	0.00591917	9.54135e-09	602604	2	TRUE	high	5.46475e-05	32.9325
Gastroesophageal reflux disease	Genus Eubacterium rectale group	rs903678	A	G	A	G	0.0277378	0.00790064	0.3032	1	201809918	0.011685	14306	0.4642	1	201809918	0.00508463	4.89091e-08	602604	2	TRUE	high	4.93824e-05	29.7594
Gastroesophageal reflux disease	Genus Eubacterium rectale group	rs9372625	A	G	A	G	-0.037727	0.00779641	0.4076	6	98344031	0.0112918	14306	0.48812	6	98344031	0.0049537	2.61818e-14	602604	2	TRUE	high	9.62435e-05	58.0021
Gastroesophageal reflux disease	Genus Eubacterium rectale group	rs9373363	G	A	G	A	-0.0326836	-0.0150231	0.2505	6	143150043	0.0123211	14306	0.241475	6	143150043	0.00555966	4.13457e-09	602604	2	TRUE	high	5.73464e-05	34.5591
Gastroesophageal reflux disease	Genus Eubacterium rectale group	rs9396740	A	G	A	G	-0.031493	0.010869	0.2654	6	17023108	0.0122	14306	0.374279	6	17023108	0.0055587	1.46562e-08	602604	2	TRUE	high	5.32631e-05	32.0982
Gastroesophageal reflux disease	Genus Eubacterium rectale group	rs942065	A	G	A	G	0.0307384	-0.00895477	0.6183	14	94032065	0.0112147	14306	0.433172	14	94032065	0.00500925	8.44559e-10	602604	2	TRUE	high	6.24824e-05	37.6544
Gastroesophageal reflux disease	Genus Eubacterium rectale group	rs9529055	A	G	A	G	0.0266604	0.00426604	0.4911	13	66957533	0.010766	14306	0.671171	13	66957533	0.00481637	3.10549e-08	602604	2	TRUE	high	5.0844e-05	30.6402
Gastroesophageal reflux disease	Genus Eubacterium rectale group	rs9615905	T	C	T	C	0.0275657	0.0321269	0.4394	22	48875699	0.0110036	14306	0.00332552	22	48875699	0.0048378	1.21233e-08	602604	2	TRUE	high	5.38749e-05	32.4669
Gastroesophageal reflux disease	Genus Eubacterium rectale group	rs9636202	A	G	A	G	-0.035044	-0.00425531	0.2435	19	18449238	0.0123469	14306	0.726248	19	18449238	0.00547191	1.51022e-10	602604	2	TRUE	high	6.80594e-05	41.0155
Gastroesophageal reflux disease	Genus Eubacterium rectale group	rs9940128	A	G	A	G	0.0332513	-0.00279229	0.4433	16	53800754	0.0108719	14306	0.787515	16	53800754	0.00486305	8.05749e-12	602604	2	TRUE	high	7.75772e-05	46.7518
Gastroesophageal reflux disease	Genus Eubacterium ventriosum group	rs10010963	T	C	T	C	-0.0269803	0.0085551	0.6272	4	159839313	0.0119884	14306	0.468344	4	159839313	0.00494665	4.91779e-08	602604	2	TRUE	high	4.93648e-05	29.7488
Gastroesophageal reflux disease	Genus Eubacterium ventriosum group	rs1011407	G	A	G	A	-0.0420618	-0.00118227	0.1262	2	60665768	0.018224	14306	0.970242	2	60665768	0.00735917	1.09343e-08	602604	2	TRUE	high	5.42079e-05	32.6676
Gastroesophageal reflux disease	Genus Eubacterium ventriosum group	rs10133111	A	G	A	G	0.0417875	0.0145656	0.1879	14	103377321	0.0150195	14306	0.393123	14	103377321	0.00650789	1.35338e-10	602604	2	TRUE	high	6.84149e-05	41.2298
Gastroesophageal reflux disease	Genus Eubacterium ventriosum group	rs1021363	G	A	G	A	-0.031217	-0.00130129	0.662	10	106610839	0.0122313	14306	0.975988	10	106610839	0.00502204	5.09976e-10	602604	2	TRUE	high	6.41154e-05	38.6385
Gastroesophageal reflux disease	Genus Eubacterium ventriosum group	rs11762636	A	C	A	C	-0.0514827	0.00738476	0.2127	7	2061111	0.0143215	14306	0.600078	7	2061111	0.00625598	1.88235e-16	602604	2	TRUE	high	0.00011237	67.7221
Gastroesophageal reflux disease	Genus Eubacterium ventriosum group	rs11953061	T	C	T	C	0.0281599	0.005579	0.326	5	120144025	0.0121707	14306	0.578121	5	120144025	0.00508694	3.09949e-08	602604	2	TRUE	high	5.08505e-05	30.6441
Gastroesophageal reflux disease	Genus Eubacterium ventriosum group	rs12204714	T	C	T	C	-0.028817	-0.0179657	0.6799	6	152235339	0.0120031	14306	0.136302	6	152235339	0.00499422	7.9241e-09	602604	2	TRUE	high	5.52467e-05	33.2936
Gastroesophageal reflux disease	Genus Eubacterium ventriosum group	rs12357321	A	G	A	G	0.0317159	0.00705692	0.33	10	21790476	0.0125871	14306	0.619025	10	21790476	0.00523077	1.33325e-09	602604	2	TRUE	high	6.10048e-05	36.7639
Gastroesophageal reflux disease	Genus Eubacterium ventriosum group	rs12453010	T	C	T	C	0.0296967	0.0067078	0.3926	17	50316131	0.0117663	14306	0.555812	17	50316131	0.00493315	1.74606e-09	602604	2	TRUE	high	6.01325e-05	36.2382
Gastroesophageal reflux disease	Genus Eubacterium ventriosum group	rs12967855	G	A	G	A	-0.0365451	-0.00572942	0.6581	18	35138245	0.0121371	14306	0.637507	18	35138245	0.00513354	1.08793e-12	602604	2	TRUE	high	8.40922e-05	50.6784
Gastroesophageal reflux disease	Genus Eubacterium ventriosum group	rs12997558	A	G	A	G	0.0278184	-0.0136294	0.3588	2	41704580	0.0121193	14306	0.24231	2	41704580	0.00502214	3.03941e-08	602604	2	TRUE	high	5.09135e-05	30.6821
Gastroesophageal reflux disease	Genus Eubacterium ventriosum group	rs13107325	T	C	T	C	0.0701443	0.0544476	0.0795	4	103188709	0.0315702	14306	0.056404	4	103188709	0.00918312	2.19938e-14	602604	2	TRUE	high	9.68122e-05	58.3449
Gastroesophageal reflux disease	Genus Eubacterium ventriosum group	rs1334297	A	G	A	G	-0.0387984	0.0121432	0.7873	13	58335375	0.0131062	14306	0.389911	13	58335375	0.00545512	1.1413e-12	602604	2	TRUE	high	8.39364e-05	50.5845
Gastroesophageal reflux disease	Genus Eubacterium ventriosum group	rs13409451	G	A	G	A	-0.0277081	-0.00418283	0.3708	2	144257639	0.012096	14306	0.725606	2	144257639	0.00493183	1.92943e-08	602604	2	TRUE	high	5.23772e-05	31.5643
Gastroesophageal reflux disease	Genus Eubacterium ventriosum group	rs1431196	G	A	G	A	0.0324197	-0.00284256	0.3996	18	50832102	0.0119158	14306	0.807684	18	50832102	0.00486448	2.65461e-11	602604	2	TRUE	high	7.37023e-05	44.4164
Gastroesophageal reflux disease	Genus Eubacterium ventriosum group	rs1479405	T	C	T	C	0.0314843	0.00866525	0.336	12	15387519	0.0122542	14306	0.491348	12	15387519	0.0051514	9.85213e-10	602604	2	TRUE	high	6.19839e-05	37.3539
Gastroesophageal reflux disease	Genus Eubacterium ventriosum group	rs1510719	C	T	C	T	-0.0388844	0.00733679	0.3668	4	140938116	0.0119439	14306	0.532163	4	140938116	0.00494701	3.83619e-15	602604	2	TRUE	high	0.000102515	61.7823
Gastroesophageal reflux disease	Genus Eubacterium ventriosum group	rs1596747	G	A	G	A	0.0310869	0.0145906	0.4712	2	193802478	0.0114489	14306	0.207859	2	193802478	0.00480742	1.00344e-10	602604	2	TRUE	high	6.93855e-05	41.8147
Gastroesophageal reflux disease	Genus Eubacterium ventriosum group	rs1716171	T	C	T	C	0.0383981	0.00998107	0.7674	12	123716376	0.0139951	14306	0.517379	12	123716376	0.00590382	7.82528e-11	602604	2	TRUE	high	7.01925e-05	42.3011
Gastroesophageal reflux disease	Genus Eubacterium ventriosum group	rs1883842	G	T	G	T	0.0308332	0.00285524	0.2525	20	41223062	0.0135536	14306	0.839237	20	41223062	0.00536826	9.26766e-09	602604	2	TRUE	high	5.47412e-05	32.989
Gastroesophageal reflux disease	Genus Eubacterium ventriosum group	rs1937450	G	T	G	T	0.0315845	0.000447732	0.5398	1	66478840	0.0115543	14306	0.989222	1	66478840	0.00484484	7.06806e-11	602604	2	TRUE	high	7.05223e-05	42.4999
Gastroesophageal reflux disease	Genus Eubacterium ventriosum group	rs2023878	T	C	T	C	-0.0362846	-0.00470049	0.2137	19	18834124	0.0141802	14306	0.703077	19	18834124	0.00611913	3.03501e-09	602604	2	TRUE	high	5.83456e-05	35.1612
Gastroesophageal reflux disease	Genus Eubacterium ventriosum group	rs2043539	A	G	A	G	0.0272058	-0.0125552	0.4066	7	12253880	0.0116163	14306	0.276808	7	12253880	0.00486485	2.24042e-08	602604	2	TRUE	high	5.18955e-05	31.2739
Gastroesophageal reflux disease	Genus Eubacterium ventriosum group	rs2106353	T	G	T	G	0.0367491	0.0027399	0.1988	7	126506598	0.014328	14306	0.945432	7	126506598	0.00572505	1.37177e-10	602604	2	TRUE	high	6.83712e-05	41.2034
Gastroesophageal reflux disease	Genus Eubacterium ventriosum group	rs215614	A	G	A	G	-0.0328541	0.00295206	0.659	7	32347335	0.0119387	14306	0.807891	7	32347335	0.00497715	4.08413e-11	602604	2	TRUE	high	7.23027e-05	43.5729
Gastroesophageal reflux disease	Genus Eubacterium ventriosum group	rs2164300	T	C	T	C	-0.0264751	0.0108402	0.492	4	67813017	0.011529	14306	0.341223	4	67813017	0.00482677	4.13352e-08	602604	2	TRUE	high	4.99239e-05	30.0857
Gastroesophageal reflux disease	Genus Eubacterium ventriosum group	rs2240326	A	G	A	G	-0.0471681	-0.0161191	0.493	3	50128386	0.0115026	14306	0.150599	3	50128386	0.00481335	1.13214e-22	602604	2	TRUE	high	0.000159331	96.0286
Gastroesophageal reflux disease	Genus Eubacterium ventriosum group	rs2396133	G	A	G	A	0.0293547	-0.00197511	0.496	7	109197067	0.0115229	14306	0.87322	7	109197067	0.00481787	1.10889e-09	602604	2	TRUE	high	6.16008e-05	37.1231
Gastroesophageal reflux disease	Genus Eubacterium ventriosum group	rs2396766	A	G	A	G	0.0322057	0.0166465	0.4085	7	114318071	0.0116658	14306	0.134645	7	114318071	0.00481878	2.33507e-11	602604	2	TRUE	high	7.41186e-05	44.6673
Gastroesophageal reflux disease	Genus Eubacterium ventriosum group	rs2734839	T	C	T	C	-0.0283478	0.00257979	0.6133	11	113286490	0.0117467	14306	0.84467	11	113286490	0.00492778	8.78537e-09	602604	2	TRUE	high	5.49136e-05	33.0929
Gastroesophageal reflux disease	Genus Eubacterium ventriosum group	rs2744961	T	C	T	C	0.0292007	0.00781789	0.3549	6	34655000	0.0118915	14306	0.517251	6	34655000	0.00501549	5.81126e-09	602604	2	TRUE	high	5.62475e-05	33.8968
Gastroesophageal reflux disease	Genus Eubacterium ventriosum group	rs2782641	A	G	A	G	0.0270882	-0.0193741	0.6292	1	44013355	0.0118365	14306	0.0933018	1	44013355	0.00494583	4.32643e-08	602604	2	TRUE	high	4.9777e-05	29.9972
Gastroesophageal reflux disease	Genus Eubacterium ventriosum group	rs2815749	G	A	G	A	0.0388767	0.0101766	0.8191	1	72814783	0.0153966	14306	0.474754	1	72814783	0.0060216	1.07359e-10	602604	2	TRUE	high	6.9166e-05	41.6825
Gastroesophageal reflux disease	Genus Eubacterium ventriosum group	rs2834005	C	T	C	T	0.0296997	-0.00146351	0.3072	21	34291708	0.0125733	14306	0.951515	21	34291708	0.0051734	9.42041e-09	602604	2	TRUE	high	5.46885e-05	32.9572
Gastroesophageal reflux disease	Genus Eubacterium ventriosum group	rs324769	T	C	T	C	-0.0267699	-0.00252878	0.4662	12	83969240	0.0115653	14306	0.83185	12	83969240	0.00483328	3.04775e-08	602604	2	TRUE	high	5.09044e-05	30.6767
Gastroesophageal reflux disease	Genus Eubacterium ventriosum group	rs329122	A	G	A	G	-0.0289529	0.00629013	0.4274	5	133864599	0.0116257	14306	0.577201	5	133864599	0.00488358	3.05485e-09	602604	2	TRUE	high	5.83244e-05	35.1484
Gastroesophageal reflux disease	Genus Eubacterium ventriosum group	rs3766823	A	G	A	G	0.0393599	0.0130383	0.159	1	32197257	0.0146821	14306	0.372317	1	32197257	0.00638545	7.09316e-10	602604	2	TRUE	high	6.30472e-05	37.9947
Gastroesophageal reflux disease	Genus Eubacterium ventriosum group	rs3793577	G	A	G	A	0.0270309	0.0248591	0.506	9	23737627	0.011492	14306	0.0302552	9	23737627	0.00484976	2.49436e-08	602604	2	TRUE	high	5.15497e-05	31.0656
Gastroesophageal reflux disease	Genus Eubacterium ventriosum group	rs3863241	T	C	T	C	0.0324982	0.0235732	0.5507	8	73890335	0.0115709	14306	0.0410478	8	73890335	0.00481521	1.48799e-11	602604	2	TRUE	high	7.55829e-05	45.5498
Gastroesophageal reflux disease	Genus Eubacterium ventriosum group	rs4300861	T	C	T	C	0.0307132	0.0204898	0.3718	2	22549441	0.0117829	14306	0.0835218	2	22549441	0.00494886	5.431e-10	602604	2	TRUE	high	6.39117e-05	38.5157
Gastroesophageal reflux disease	Genus Eubacterium ventriosum group	rs4382592	G	T	G	T	-0.0302679	0.0125979	0.7038	9	134870755	0.0122673	14306	0.302933	9	134870755	0.00525091	8.19917e-09	602604	2	TRUE	high	5.51365e-05	33.2272
Gastroesophageal reflux disease	Genus Eubacterium ventriosum group	rs4713692	T	C	T	C	-0.0276128	0.00278139	0.3757	6	33807638	0.0121936	14306	0.788708	6	33807638	0.00498634	3.06507e-08	602604	2	TRUE	high	5.08866e-05	30.6659
Gastroesophageal reflux disease	Genus Eubacterium ventriosum group	rs569356	G	A	G	A	-0.037919	-0.0429993	0.1302	1	29136686	0.0173489	14306	0.0144178	1	29136686	0.00690971	4.07005e-08	602604	2	TRUE	high	4.99736e-05	30.1157
Gastroesophageal reflux disease	Genus Eubacterium ventriosum group	rs6711584	A	G	A	G	0.0322545	-0.00704303	0.5089	2	104421692	0.0115782	14306	0.569567	2	104421692	0.00483974	2.65583e-11	602604	2	TRUE	high	7.37009e-05	44.4156
Gastroesophageal reflux disease	Genus Eubacterium ventriosum group	rs6722661	A	G	A	G	-0.0322543	-0.0100203	0.3549	2	100806588	0.0119569	14306	0.369484	2	100806588	0.00500354	1.14623e-10	602604	2	TRUE	high	6.89539e-05	41.5546
Gastroesophageal reflux disease	Genus Eubacterium ventriosum group	rs7032155	A	C	A	C	0.02775	0.0233525	0.6074	9	122672771	0.0116547	14306	0.0448621	9	122672771	0.00491358	1.62686e-08	602604	2	TRUE	high	5.29267e-05	31.8954
Gastroesophageal reflux disease	Genus Eubacterium ventriosum group	rs7241572	A	G	A	G	0.0365511	-0.00612837	0.16	18	77580712	0.0150861	14306	0.686692	18	77580712	0.00597464	9.49336e-10	602604	2	TRUE	high	6.21038e-05	37.4262
Gastroesophageal reflux disease	Genus Eubacterium ventriosum group	rs7527682	G	A	G	A	-0.026684	-0.0254062	0.5457	1	189172684	0.0115002	14306	0.0278304	1	189172684	0.00482174	3.12831e-08	602604	2	TRUE	high	5.08206e-05	30.6262
Gastroesophageal reflux disease	Genus Eubacterium ventriosum group	rs7541875	G	A	G	A	0.0273972	-0.00569267	0.4105	1	190957589	0.0116375	14306	0.624101	1	190957589	0.00484976	1.61213e-08	602604	2	TRUE	high	5.29562e-05	31.9132
Gastroesophageal reflux disease	Genus Eubacterium ventriosum group	rs7600261	T	C	T	C	0.0338034	-0.00889825	0.2674	2	212622818	0.0127539	14306	0.449627	2	212622818	0.00522051	9.47327e-11	602604	2	TRUE	high	6.95717e-05	41.927
Gastroesophageal reflux disease	Genus Eubacterium ventriosum group	rs7612999	A	G	A	G	0.0305231	-0.00832564	0.2386	3	35678337	0.0132127	14306	0.485836	3	35678337	0.00559546	4.89824e-08	602604	2	TRUE	high	4.93779e-05	29.7567
Gastroesophageal reflux disease	Genus Eubacterium ventriosum group	rs761777	G	A	G	A	0.0345341	-0.0200589	0.2913	10	134938075	0.0135256	14306	0.192681	10	134938075	0.00554469	4.71455e-10	602604	2	TRUE	high	6.43697e-05	38.7918
Gastroesophageal reflux disease	Genus Eubacterium ventriosum group	rs7675588	A	C	A	C	-0.0335228	-0.00465439	0.7694	4	80734978	0.0141583	14306	0.737033	4	80734978	0.00595438	1.80264e-08	602604	2	TRUE	high	5.2596e-05	31.6961
Gastroesophageal reflux disease	Genus Eubacterium ventriosum group	rs7685686	G	A	G	A	-0.0279222	0.00889016	0.4334	4	3207142	0.0115614	14306	0.433842	4	3207142	0.00489191	1.14427e-08	602604	2	TRUE	high	5.40613e-05	32.5792
Gastroesophageal reflux disease	Genus Eubacterium ventriosum group	rs773109	A	G	A	G	-0.0380572	-0.00726562	0.3191	12	56374695	0.0124704	14306	0.529244	12	56374695	0.00510213	8.71365e-14	602604	2	TRUE	high	9.23206e-05	55.6377
Gastroesophageal reflux disease	Genus Eubacterium ventriosum group	rs7942368	T	C	T	C	-0.0339683	-0.0316625	0.2475	11	76465362	0.0136144	14306	0.0196463	11	76465362	0.00591917	9.54135e-09	602604	2	TRUE	high	5.46475e-05	32.9325
Gastroesophageal reflux disease	Genus Eubacterium ventriosum group	rs903678	A	G	A	G	0.0277378	-0.0121647	0.3032	1	201809918	0.0124437	14306	0.337652	1	201809918	0.00508463	4.89091e-08	602604	2	TRUE	high	4.93824e-05	29.7594
Gastroesophageal reflux disease	Genus Eubacterium ventriosum group	rs9372625	A	G	A	G	-0.037727	0.00500003	0.4076	6	98344031	0.0119891	14306	0.688763	6	98344031	0.0049537	2.61818e-14	602604	2	TRUE	high	9.62435e-05	58.0021
Gastroesophageal reflux disease	Genus Eubacterium ventriosum group	rs9373363	G	A	G	A	-0.0326836	0.0224444	0.2505	6	143150043	0.0130824	14306	0.0874219	6	143150043	0.00555966	4.13457e-09	602604	2	TRUE	high	5.73464e-05	34.5591
Gastroesophageal reflux disease	Genus Eubacterium ventriosum group	rs9396740	A	G	A	G	-0.031493	-0.0186476	0.2654	6	17023108	0.0130022	14306	0.150572	6	17023108	0.0055587	1.46562e-08	602604	2	TRUE	high	5.32631e-05	32.0982
Gastroesophageal reflux disease	Genus Eubacterium ventriosum group	rs942065	A	G	A	G	0.0307384	0.0162037	0.6183	14	94032065	0.0119373	14306	0.180429	14	94032065	0.00500925	8.44559e-10	602604	2	TRUE	high	6.24824e-05	37.6544
Gastroesophageal reflux disease	Genus Eubacterium ventriosum group	rs9529055	A	G	A	G	0.0266604	0.0075935	0.4911	13	66957533	0.0114658	14306	0.512236	13	66957533	0.00481637	3.10549e-08	602604	2	TRUE	high	5.0844e-05	30.6402
Gastroesophageal reflux disease	Genus Eubacterium ventriosum group	rs9615905	T	C	T	C	0.0275657	0.00132982	0.4394	22	48875699	0.0117203	14306	0.89148	22	48875699	0.0048378	1.21233e-08	602604	2	TRUE	high	5.38749e-05	32.4669
Gastroesophageal reflux disease	Genus Eubacterium ventriosum group	rs9636202	A	G	A	G	-0.035044	0.00889187	0.2435	19	18449238	0.0131799	14306	0.474742	19	18449238	0.00547191	1.51022e-10	602604	2	TRUE	high	6.80594e-05	41.0155
Gastroesophageal reflux disease	Genus Eubacterium ventriosum group	rs9940128	A	G	A	G	0.0332513	0.0215669	0.4433	16	53800754	0.0115526	14306	0.0599529	16	53800754	0.00486305	8.05749e-12	602604	2	TRUE	high	7.75772e-05	46.7518
Gastroesophageal reflux disease	Genus Family XIII UCG001	rs10010963	T	C	T	C	-0.0269803	-0.0321148	0.6272	4	159839313	0.0130497	14306	0.0179606	4	159839313	0.00494665	4.91779e-08	602604	2	TRUE	high	4.93648e-05	29.7488
Gastroesophageal reflux disease	Genus Family XIII UCG001	rs1011407	G	A	G	A	-0.0420618	-0.00227362	0.1262	2	60665768	0.0196972	14306	0.958155	2	60665768	0.00735917	1.09343e-08	602604	2	TRUE	high	5.42079e-05	32.6676
Gastroesophageal reflux disease	Genus Family XIII UCG001	rs10133111	A	G	A	G	0.0417875	0.013688	0.1879	14	103377321	0.0166608	14306	0.434795	14	103377321	0.00650789	1.35338e-10	602604	2	TRUE	high	6.84149e-05	41.2298
Gastroesophageal reflux disease	Genus Family XIII UCG001	rs1021363	G	A	G	A	-0.031217	-0.0126739	0.662	10	106610839	0.0133178	14306	0.36161	10	106610839	0.00502204	5.09976e-10	602604	2	TRUE	high	6.41154e-05	38.6385
Gastroesophageal reflux disease	Genus Family XIII UCG001	rs11762636	A	C	A	C	-0.0514827	-0.00166187	0.2127	7	2061111	0.0155976	14306	0.931307	7	2061111	0.00625598	1.88235e-16	602604	2	TRUE	high	0.00011237	67.7221
Gastroesophageal reflux disease	Genus Family XIII UCG001	rs11953061	T	C	T	C	0.0281599	-0.00439117	0.326	5	120144025	0.0132717	14306	0.786698	5	120144025	0.00508694	3.09949e-08	602604	2	TRUE	high	5.08505e-05	30.6441
Gastroesophageal reflux disease	Genus Family XIII UCG001	rs12204714	T	C	T	C	-0.028817	0.00246052	0.6799	6	152235339	0.0131667	14306	0.826743	6	152235339	0.00499422	7.9241e-09	602604	2	TRUE	high	5.52467e-05	33.2936
Gastroesophageal reflux disease	Genus Family XIII UCG001	rs12357321	A	G	A	G	0.0317159	0.0214819	0.33	10	21790476	0.0136415	14306	0.113976	10	21790476	0.00523077	1.33325e-09	602604	2	TRUE	high	6.10048e-05	36.7639
Gastroesophageal reflux disease	Genus Family XIII UCG001	rs12453010	T	C	T	C	0.0296967	0.0185557	0.3926	17	50316131	0.0128619	14306	0.158037	17	50316131	0.00493315	1.74606e-09	602604	2	TRUE	high	6.01325e-05	36.2382
Gastroesophageal reflux disease	Genus Family XIII UCG001	rs12967855	G	A	G	A	-0.0365451	-0.0219888	0.6581	18	35138245	0.0133129	14306	0.0922295	18	35138245	0.00513354	1.08793e-12	602604	2	TRUE	high	8.40922e-05	50.6784
Gastroesophageal reflux disease	Genus Family XIII UCG001	rs12997558	A	G	A	G	0.0278184	0.0217411	0.3588	2	41704580	0.0131914	14306	0.0937022	2	41704580	0.00502214	3.03941e-08	602604	2	TRUE	high	5.09135e-05	30.6821
Gastroesophageal reflux disease	Genus Family XIII UCG001	rs13107325	T	C	T	C	0.0701443	0.0181419	0.0795	4	103188709	0.034504	14306	0.667033	4	103188709	0.00918312	2.19938e-14	602604	2	TRUE	high	9.68122e-05	58.3449
Gastroesophageal reflux disease	Genus Family XIII UCG001	rs1334297	A	G	A	G	-0.0387984	0.00227308	0.7873	13	58335375	0.0143225	14306	0.791232	13	58335375	0.00545512	1.1413e-12	602604	2	TRUE	high	8.39364e-05	50.5845
Gastroesophageal reflux disease	Genus Family XIII UCG001	rs13409451	G	A	G	A	-0.0277081	0.00489113	0.3708	2	144257639	0.0131169	14306	0.712545	2	144257639	0.00493183	1.92943e-08	602604	2	TRUE	high	5.23772e-05	31.5643
Gastroesophageal reflux disease	Genus Family XIII UCG001	rs1431196	G	A	G	A	0.0324197	0.0194289	0.3996	18	50832102	0.0128973	14306	0.137066	18	50832102	0.00486448	2.65461e-11	602604	2	TRUE	high	7.37023e-05	44.4164
Gastroesophageal reflux disease	Genus Family XIII UCG001	rs1479405	T	C	T	C	0.0314843	0.0166349	0.336	12	15387519	0.0133586	14306	0.219944	12	15387519	0.0051514	9.85213e-10	602604	2	TRUE	high	6.19839e-05	37.3539
Gastroesophageal reflux disease	Genus Family XIII UCG001	rs1510719	C	T	C	T	-0.0388844	0.00672291	0.3668	4	140938116	0.0129944	14306	0.607225	4	140938116	0.00494701	3.83619e-15	602604	2	TRUE	high	0.000102515	61.7823
Gastroesophageal reflux disease	Genus Family XIII UCG001	rs1596747	G	A	G	A	0.0310869	0.00272996	0.4712	2	193802478	0.0125274	14306	0.830519	2	193802478	0.00480742	1.00344e-10	602604	2	TRUE	high	6.93855e-05	41.8147
Gastroesophageal reflux disease	Genus Family XIII UCG001	rs1716171	T	C	T	C	0.0383981	0.00989946	0.7674	12	123716376	0.0152847	14306	0.548588	12	123716376	0.00590382	7.82528e-11	602604	2	TRUE	high	7.01925e-05	42.3011
Gastroesophageal reflux disease	Genus Family XIII UCG001	rs1883842	G	T	G	T	0.0308332	-0.0208318	0.2525	20	41223062	0.0146584	14306	0.159134	20	41223062	0.00536826	9.26766e-09	602604	2	TRUE	high	5.47412e-05	32.989
Gastroesophageal reflux disease	Genus Family XIII UCG001	rs1937450	G	T	G	T	0.0315845	0.0240067	0.5398	1	66478840	0.0126333	14306	0.058409	1	66478840	0.00484484	7.06806e-11	602604	2	TRUE	high	7.05223e-05	42.4999
Gastroesophageal reflux disease	Genus Family XIII UCG001	rs2023878	T	C	T	C	-0.0362846	0.0267242	0.2137	19	18834124	0.0156445	14306	0.0981974	19	18834124	0.00611913	3.03501e-09	602604	2	TRUE	high	5.83456e-05	35.1612
Gastroesophageal reflux disease	Genus Family XIII UCG001	rs2043539	A	G	A	G	0.0272058	-0.000352658	0.4066	7	12253880	0.012724	14306	0.975116	7	12253880	0.00486485	2.24042e-08	602604	2	TRUE	high	5.18955e-05	31.2739
Gastroesophageal reflux disease	Genus Family XIII UCG001	rs2106353	T	G	T	G	0.0367491	0.0147293	0.1988	7	126506598	0.0155543	14306	0.527723	7	126506598	0.00572505	1.37177e-10	602604	2	TRUE	high	6.83712e-05	41.2034
Gastroesophageal reflux disease	Genus Family XIII UCG001	rs215614	A	G	A	G	-0.0328541	0.0259792	0.659	7	32347335	0.0130661	14306	0.0475281	7	32347335	0.00497715	4.08413e-11	602604	2	TRUE	high	7.23027e-05	43.5729
Gastroesophageal reflux disease	Genus Family XIII UCG001	rs2164300	T	C	T	C	-0.0264751	0.0197491	0.492	4	67813017	0.0125814	14306	0.11002	4	67813017	0.00482677	4.13352e-08	602604	2	TRUE	high	4.99239e-05	30.0857
Gastroesophageal reflux disease	Genus Family XIII UCG001	rs2240326	A	G	A	G	-0.0471681	0.00390655	0.493	3	50128386	0.0125756	14306	0.768474	3	50128386	0.00481335	1.13214e-22	602604	2	TRUE	high	0.000159331	96.0286
Gastroesophageal reflux disease	Genus Family XIII UCG001	rs2396133	G	A	G	A	0.0293547	0.00275429	0.496	7	109197067	0.0126021	14306	0.83133	7	109197067	0.00481787	1.10889e-09	602604	2	TRUE	high	6.16008e-05	37.1231
Gastroesophageal reflux disease	Genus Family XIII UCG001	rs2396766	A	G	A	G	0.0322057	-0.00217361	0.4085	7	114318071	0.012705	14306	0.851938	7	114318071	0.00481878	2.33507e-11	602604	2	TRUE	high	7.41186e-05	44.6673
Gastroesophageal reflux disease	Genus Family XIII UCG001	rs2734839	T	C	T	C	-0.0283478	-0.0113438	0.6133	11	113286490	0.0128468	14306	0.371649	11	113286490	0.00492778	8.78537e-09	602604	2	TRUE	high	5.49136e-05	33.0929
Gastroesophageal reflux disease	Genus Family XIII UCG001	rs2744961	T	C	T	C	0.0292007	0.000791928	0.3549	6	34655000	0.013026	14306	0.949335	6	34655000	0.00501549	5.81126e-09	602604	2	TRUE	high	5.62475e-05	33.8968
Gastroesophageal reflux disease	Genus Family XIII UCG001	rs2782641	A	G	A	G	0.0270882	0.0281586	0.6292	1	44013355	0.0129152	14306	0.0298181	1	44013355	0.00494583	4.32643e-08	602604	2	TRUE	high	4.9777e-05	29.9972
Gastroesophageal reflux disease	Genus Family XIII UCG001	rs2815749	G	A	G	A	0.0388767	0.0174904	0.8191	1	72814783	0.0166931	14306	0.310579	1	72814783	0.0060216	1.07359e-10	602604	2	TRUE	high	6.9166e-05	41.6825
Gastroesophageal reflux disease	Genus Family XIII UCG001	rs2834005	C	T	C	T	0.0296997	0.00766909	0.3072	21	34291708	0.0137139	14306	0.61412	21	34291708	0.0051734	9.42041e-09	602604	2	TRUE	high	5.46885e-05	32.9572
Gastroesophageal reflux disease	Genus Family XIII UCG001	rs324769	T	C	T	C	-0.0267699	0.00195701	0.4662	12	83969240	0.0126093	14306	0.891736	12	83969240	0.00483328	3.04775e-08	602604	2	TRUE	high	5.09044e-05	30.6767
Gastroesophageal reflux disease	Genus Family XIII UCG001	rs329122	A	G	A	G	-0.0289529	-0.0120416	0.4274	5	133864599	0.0126849	14306	0.343449	5	133864599	0.00488358	3.05485e-09	602604	2	TRUE	high	5.83244e-05	35.1484
Gastroesophageal reflux disease	Genus Family XIII UCG001	rs3766823	A	G	A	G	0.0393599	0.00537236	0.159	1	32197257	0.0161672	14306	0.722965	1	32197257	0.00638545	7.09316e-10	602604	2	TRUE	high	6.30472e-05	37.9947
Gastroesophageal reflux disease	Genus Family XIII UCG001	rs3793577	G	A	G	A	0.0270309	0.0117159	0.506	9	23737627	0.0125821	14306	0.351052	9	23737627	0.00484976	2.49436e-08	602604	2	TRUE	high	5.15497e-05	31.0656
Gastroesophageal reflux disease	Genus Family XIII UCG001	rs3863241	T	C	T	C	0.0324982	0.00944304	0.5507	8	73890335	0.0126481	14306	0.461724	8	73890335	0.00481521	1.48799e-11	602604	2	TRUE	high	7.55829e-05	45.5498
Gastroesophageal reflux disease	Genus Family XIII UCG001	rs4300861	T	C	T	C	0.0307132	-0.000328812	0.3718	2	22549441	0.0128786	14306	0.942622	2	22549441	0.00494886	5.431e-10	602604	2	TRUE	high	6.39117e-05	38.5157
Gastroesophageal reflux disease	Genus Family XIII UCG001	rs4382592	G	T	G	T	-0.0302679	0.0110269	0.7038	9	134870755	0.013468	14306	0.415123	9	134870755	0.00525091	8.19917e-09	602604	2	TRUE	high	5.51365e-05	33.2272
Gastroesophageal reflux disease	Genus Family XIII UCG001	rs4713692	T	C	T	C	-0.0276128	-0.0206534	0.3757	6	33807638	0.0133305	14306	0.113651	6	33807638	0.00498634	3.06507e-08	602604	2	TRUE	high	5.08866e-05	30.6659
Gastroesophageal reflux disease	Genus Family XIII UCG001	rs569356	G	A	G	A	-0.037919	-0.00394802	0.1302	1	29136686	0.0187596	14306	0.859759	1	29136686	0.00690971	4.07005e-08	602604	2	TRUE	high	4.99736e-05	30.1157
Gastroesophageal reflux disease	Genus Family XIII UCG001	rs6711584	A	G	A	G	0.0322545	0.0244722	0.5089	2	104421692	0.0126268	14306	0.0588451	2	104421692	0.00483974	2.65583e-11	602604	2	TRUE	high	7.37009e-05	44.4156
Gastroesophageal reflux disease	Genus Family XIII UCG001	rs6722661	A	G	A	G	-0.0322543	0.0128235	0.3549	2	100806588	0.0130606	14306	0.332266	2	100806588	0.00500354	1.14623e-10	602604	2	TRUE	high	6.89539e-05	41.5546
Gastroesophageal reflux disease	Genus Family XIII UCG001	rs7032155	A	C	A	C	0.02775	0.0163481	0.6074	9	122672771	0.0127739	14306	0.199475	9	122672771	0.00491358	1.62686e-08	602604	2	TRUE	high	5.29267e-05	31.8954
Gastroesophageal reflux disease	Genus Family XIII UCG001	rs7241572	A	G	A	G	0.0365511	-0.0173203	0.16	18	77580712	0.0164097	14306	0.354382	18	77580712	0.00597464	9.49336e-10	602604	2	TRUE	high	6.21038e-05	37.4262
Gastroesophageal reflux disease	Genus Family XIII UCG001	rs7527682	G	A	G	A	-0.026684	0.00549344	0.5457	1	189172684	0.0125858	14306	0.672178	1	189172684	0.00482174	3.12831e-08	602604	2	TRUE	high	5.08206e-05	30.6262
Gastroesophageal reflux disease	Genus Family XIII UCG001	rs7541875	G	A	G	A	0.0273972	0.00103481	0.4105	1	190957589	0.0127377	14306	0.940239	1	190957589	0.00484976	1.61213e-08	602604	2	TRUE	high	5.29562e-05	31.9132
Gastroesophageal reflux disease	Genus Family XIII UCG001	rs7600261	T	C	T	C	0.0338034	-0.018931	0.2674	2	212622818	0.0138416	14306	0.151386	2	212622818	0.00522051	9.47327e-11	602604	2	TRUE	high	6.95717e-05	41.927
Gastroesophageal reflux disease	Genus Family XIII UCG001	rs7612999	A	G	A	G	0.0305231	0.0227197	0.2386	3	35678337	0.0144143	14306	0.0969483	3	35678337	0.00559546	4.89824e-08	602604	2	TRUE	high	4.93779e-05	29.7567
Gastroesophageal reflux disease	Genus Family XIII UCG001	rs761777	G	A	G	A	0.0345341	0.00577915	0.2913	10	134938075	0.0147502	14306	0.640849	10	134938075	0.00554469	4.71455e-10	602604	2	TRUE	high	6.43697e-05	38.7918
Gastroesophageal reflux disease	Genus Family XIII UCG001	rs7675588	A	C	A	C	-0.0335228	-0.0134342	0.7694	4	80734978	0.0155096	14306	0.431668	4	80734978	0.00595438	1.80264e-08	602604	2	TRUE	high	5.2596e-05	31.6961
Gastroesophageal reflux disease	Genus Family XIII UCG001	rs7685686	G	A	G	A	-0.0279222	0.0146885	0.4334	4	3207142	0.0126639	14306	0.244442	4	3207142	0.00489191	1.14427e-08	602604	2	TRUE	high	5.40613e-05	32.5792
Gastroesophageal reflux disease	Genus Family XIII UCG001	rs773109	A	G	A	G	-0.0380572	0.0128037	0.3191	12	56374695	0.0135891	14306	0.366108	12	56374695	0.00510213	8.71365e-14	602604	2	TRUE	high	9.23206e-05	55.6377
Gastroesophageal reflux disease	Genus Family XIII UCG001	rs7942368	T	C	T	C	-0.0339683	-0.0101057	0.2475	11	76465362	0.0149838	14306	0.546492	11	76465362	0.00591917	9.54135e-09	602604	2	TRUE	high	5.46475e-05	32.9325
Gastroesophageal reflux disease	Genus Family XIII UCG001	rs903678	A	G	A	G	0.0277378	-0.0219806	0.3032	1	201809918	0.0135664	14306	0.0906985	1	201809918	0.00508463	4.89091e-08	602604	2	TRUE	high	4.93824e-05	29.7594
Gastroesophageal reflux disease	Genus Family XIII UCG001	rs9372625	A	G	A	G	-0.037727	0.00627845	0.4076	6	98344031	0.0130937	14306	0.627372	6	98344031	0.0049537	2.61818e-14	602604	2	TRUE	high	9.62435e-05	58.0021
Gastroesophageal reflux disease	Genus Family XIII UCG001	rs9373363	G	A	G	A	-0.0326836	0.00656073	0.2505	6	143150043	0.0142666	14306	0.624321	6	143150043	0.00555966	4.13457e-09	602604	2	TRUE	high	5.73464e-05	34.5591
Gastroesophageal reflux disease	Genus Family XIII UCG001	rs9396740	A	G	A	G	-0.031493	-0.0242748	0.2654	6	17023108	0.0142335	14306	0.0925891	6	17023108	0.0055587	1.46562e-08	602604	2	TRUE	high	5.32631e-05	32.0982
Gastroesophageal reflux disease	Genus Family XIII UCG001	rs942065	A	G	A	G	0.0307384	5.73757e-05	0.6183	14	94032065	0.0130785	14306	0.9857	14	94032065	0.00500925	8.44559e-10	602604	2	TRUE	high	6.24824e-05	37.6544
Gastroesophageal reflux disease	Genus Family XIII UCG001	rs9529055	A	G	A	G	0.0266604	0.00783229	0.4911	13	66957533	0.0125428	14306	0.531037	13	66957533	0.00481637	3.10549e-08	602604	2	TRUE	high	5.0844e-05	30.6402
Gastroesophageal reflux disease	Genus Family XIII UCG001	rs9615905	T	C	T	C	0.0275657	-0.0118079	0.4394	22	48875699	0.0127656	14306	0.354499	22	48875699	0.0048378	1.21233e-08	602604	2	TRUE	high	5.38749e-05	32.4669
Gastroesophageal reflux disease	Genus Family XIII UCG001	rs9636202	A	G	A	G	-0.035044	0.00673001	0.2435	19	18449238	0.0144711	14306	0.600012	19	18449238	0.00547191	1.51022e-10	602604	2	TRUE	high	6.80594e-05	41.0155
Gastroesophageal reflux disease	Genus Family XIII UCG001	rs9940128	A	G	A	G	0.0332513	0.0104682	0.4433	16	53800754	0.0126353	14306	0.403751	16	53800754	0.00486305	8.05749e-12	602604	2	TRUE	high	7.75772e-05	46.7518
Gastroesophageal reflux disease	Genus Rikenellaceae RC9 gut group	rs10010963	T	C	T	C	-0.0269803	0.017318	0.6272	4	159839313	0.0256049	14306	0.476823	4	159839313	0.00494665	4.91779e-08	602604	2	TRUE	high	4.93648e-05	29.7488
Gastroesophageal reflux disease	Genus Rikenellaceae RC9 gut group	rs1011407	G	A	G	A	-0.0420618	-0.00300282	0.1262	2	60665768	0.0388951	14306	0.958238	2	60665768	0.00735917	1.09343e-08	602604	2	TRUE	high	5.42079e-05	32.6676
Gastroesophageal reflux disease	Genus Rikenellaceae RC9 gut group	rs10133111	A	G	A	G	0.0417875	-0.019712	0.1879	14	103377321	0.0321072	14306	0.566631	14	103377321	0.00650789	1.35338e-10	602604	2	TRUE	high	6.84149e-05	41.2298
Gastroesophageal reflux disease	Genus Rikenellaceae RC9 gut group	rs1021363	G	A	G	A	-0.031217	0.0123593	0.662	10	106610839	0.0260619	14306	0.565277	10	106610839	0.00502204	5.09976e-10	602604	2	TRUE	high	6.41154e-05	38.6385
Gastroesophageal reflux disease	Genus Rikenellaceae RC9 gut group	rs11762636	A	C	A	C	-0.0514827	0.0434295	0.2127	7	2061111	0.0304623	14306	0.212343	7	2061111	0.00625598	1.88235e-16	602604	2	TRUE	high	0.00011237	67.7221
Gastroesophageal reflux disease	Genus Rikenellaceae RC9 gut group	rs11953061	T	C	T	C	0.0281599	-0.026664	0.326	5	120144025	0.0259755	14306	0.2943	5	120144025	0.00508694	3.09949e-08	602604	2	TRUE	high	5.08505e-05	30.6441
Gastroesophageal reflux disease	Genus Rikenellaceae RC9 gut group	rs12204714	T	C	T	C	-0.028817	0.0476732	0.6799	6	152235339	0.0257456	14306	0.0652199	6	152235339	0.00499422	7.9241e-09	602604	2	TRUE	high	5.52467e-05	33.2936
Gastroesophageal reflux disease	Genus Rikenellaceae RC9 gut group	rs12357321	A	G	A	G	0.0317159	-0.0192231	0.33	10	21790476	0.02683	14306	0.500173	10	21790476	0.00523077	1.33325e-09	602604	2	TRUE	high	6.10048e-05	36.7639
Gastroesophageal reflux disease	Genus Rikenellaceae RC9 gut group	rs12453010	T	C	T	C	0.0296967	-0.0260288	0.3926	17	50316131	0.0251532	14306	0.312429	17	50316131	0.00493315	1.74606e-09	602604	2	TRUE	high	6.01325e-05	36.2382
Gastroesophageal reflux disease	Genus Rikenellaceae RC9 gut group	rs12967855	G	A	G	A	-0.0365451	0.0287413	0.6581	18	35138245	0.0260834	14306	0.267373	18	35138245	0.00513354	1.08793e-12	602604	2	TRUE	high	8.40922e-05	50.6784
Gastroesophageal reflux disease	Genus Rikenellaceae RC9 gut group	rs12997558	A	G	A	G	0.0278184	-0.0130514	0.3588	2	41704580	0.0258509	14306	0.634721	2	41704580	0.00502214	3.03941e-08	602604	2	TRUE	high	5.09135e-05	30.6821
Gastroesophageal reflux disease	Genus Rikenellaceae RC9 gut group	rs1334297	A	G	A	G	-0.0387984	0.0365176	0.7873	13	58335375	0.0278969	14306	0.153215	13	58335375	0.00545512	1.1413e-12	602604	2	TRUE	high	8.39364e-05	50.5845
Gastroesophageal reflux disease	Genus Rikenellaceae RC9 gut group	rs13409451	G	A	G	A	-0.0277081	-0.0133338	0.3708	2	144257639	0.0258123	14306	0.616915	2	144257639	0.00493183	1.92943e-08	602604	2	TRUE	high	5.23772e-05	31.5643
Gastroesophageal reflux disease	Genus Rikenellaceae RC9 gut group	rs1431196	G	A	G	A	0.0324197	0.00927496	0.3996	18	50832102	0.025419	14306	0.712612	18	50832102	0.00486448	2.65461e-11	602604	2	TRUE	high	7.37023e-05	44.4164
Gastroesophageal reflux disease	Genus Rikenellaceae RC9 gut group	rs1479405	T	C	T	C	0.0314843	-0.0179545	0.336	12	15387519	0.026241	14306	0.515008	12	15387519	0.0051514	9.85213e-10	602604	2	TRUE	high	6.19839e-05	37.3539
Gastroesophageal reflux disease	Genus Rikenellaceae RC9 gut group	rs1510719	C	T	C	T	-0.0388844	0.0204146	0.3668	4	140938116	0.0254897	14306	0.44144	4	140938116	0.00494701	3.83619e-15	602604	2	TRUE	high	0.000102515	61.7823
Gastroesophageal reflux disease	Genus Rikenellaceae RC9 gut group	rs1596747	G	A	G	A	0.0310869	-0.0068706	0.4712	2	193802478	0.024466	14306	0.773191	2	193802478	0.00480742	1.00344e-10	602604	2	TRUE	high	6.93855e-05	41.8147
Gastroesophageal reflux disease	Genus Rikenellaceae RC9 gut group	rs1716171	T	C	T	C	0.0383981	-0.000228977	0.7674	12	123716376	0.0301085	14306	0.967906	12	123716376	0.00590382	7.82528e-11	602604	2	TRUE	high	7.01925e-05	42.3011
Gastroesophageal reflux disease	Genus Rikenellaceae RC9 gut group	rs1883842	G	T	G	T	0.0308332	-0.0485727	0.2525	20	41223062	0.0289587	14306	0.0932395	20	41223062	0.00536826	9.26766e-09	602604	2	TRUE	high	5.47412e-05	32.989
Gastroesophageal reflux disease	Genus Rikenellaceae RC9 gut group	rs1937450	G	T	G	T	0.0315845	0.0183156	0.5398	1	66478840	0.0247142	14306	0.420955	1	66478840	0.00484484	7.06806e-11	602604	2	TRUE	high	7.05223e-05	42.4999
Gastroesophageal reflux disease	Genus Rikenellaceae RC9 gut group	rs2023878	T	C	T	C	-0.0362846	-0.0224566	0.2137	19	18834124	0.0302718	14306	0.497072	19	18834124	0.00611913	3.03501e-09	602604	2	TRUE	high	5.83456e-05	35.1612
Gastroesophageal reflux disease	Genus Rikenellaceae RC9 gut group	rs2043539	A	G	A	G	0.0272058	-0.0134822	0.4066	7	12253880	0.0248789	14306	0.617523	7	12253880	0.00486485	2.24042e-08	602604	2	TRUE	high	5.18955e-05	31.2739
Gastroesophageal reflux disease	Genus Rikenellaceae RC9 gut group	rs2106353	T	G	T	G	0.0367491	-0.0563393	0.1988	7	126506598	0.030383	14306	0.0699955	7	126506598	0.00572505	1.37177e-10	602604	2	TRUE	high	6.83712e-05	41.2034
Gastroesophageal reflux disease	Genus Rikenellaceae RC9 gut group	rs215614	A	G	A	G	-0.0328541	0.00131903	0.659	7	32347335	0.0256031	14306	0.95859	7	32347335	0.00497715	4.08413e-11	602604	2	TRUE	high	7.23027e-05	43.5729
Gastroesophageal reflux disease	Genus Rikenellaceae RC9 gut group	rs2164300	T	C	T	C	-0.0264751	0.0132449	0.492	4	67813017	0.0246063	14306	0.58989	4	67813017	0.00482677	4.13352e-08	602604	2	TRUE	high	4.99239e-05	30.0857
Gastroesophageal reflux disease	Genus Rikenellaceae RC9 gut group	rs2240326	A	G	A	G	-0.0471681	0.0148781	0.493	3	50128386	0.0245932	14306	0.546307	3	50128386	0.00481335	1.13214e-22	602604	2	TRUE	high	0.000159331	96.0286
Gastroesophageal reflux disease	Genus Rikenellaceae RC9 gut group	rs2396133	G	A	G	A	0.0293547	0.0398264	0.496	7	109197067	0.0246625	14306	0.118056	7	109197067	0.00481787	1.10889e-09	602604	2	TRUE	high	6.16008e-05	37.1231
Gastroesophageal reflux disease	Genus Rikenellaceae RC9 gut group	rs2396766	A	G	A	G	0.0322057	-0.0731816	0.4085	7	114318071	0.0248685	14306	0.00310835	7	114318071	0.00481878	2.33507e-11	602604	2	TRUE	high	7.41186e-05	44.6673
Gastroesophageal reflux disease	Genus Rikenellaceae RC9 gut group	rs2734839	T	C	T	C	-0.0283478	0.00235968	0.6133	11	113286490	0.0250754	14306	0.972046	11	113286490	0.00492778	8.78537e-09	602604	2	TRUE	high	5.49136e-05	33.0929
Gastroesophageal reflux disease	Genus Rikenellaceae RC9 gut group	rs2744961	T	C	T	C	0.0292007	0.0135178	0.3549	6	34655000	0.0255254	14306	0.586563	6	34655000	0.00501549	5.81126e-09	602604	2	TRUE	high	5.62475e-05	33.8968
Gastroesophageal reflux disease	Genus Rikenellaceae RC9 gut group	rs2782641	A	G	A	G	0.0270882	-0.0055948	0.6292	1	44013355	0.0253072	14306	0.805158	1	44013355	0.00494583	4.32643e-08	602604	2	TRUE	high	4.9777e-05	29.9972
Gastroesophageal reflux disease	Genus Rikenellaceae RC9 gut group	rs2815749	G	A	G	A	0.0388767	-0.0095429	0.8191	1	72814783	0.0331194	14306	0.738395	1	72814783	0.0060216	1.07359e-10	602604	2	TRUE	high	6.9166e-05	41.6825
Gastroesophageal reflux disease	Genus Rikenellaceae RC9 gut group	rs2834005	C	T	C	T	0.0296997	0.0120286	0.3072	21	34291708	0.0269717	14306	0.681412	21	34291708	0.0051734	9.42041e-09	602604	2	TRUE	high	5.46885e-05	32.9572
Gastroesophageal reflux disease	Genus Rikenellaceae RC9 gut group	rs324769	T	C	T	C	-0.0267699	-0.0291545	0.4662	12	83969240	0.0247104	14306	0.232307	12	83969240	0.00483328	3.04775e-08	602604	2	TRUE	high	5.09044e-05	30.6767
Gastroesophageal reflux disease	Genus Rikenellaceae RC9 gut group	rs329122	A	G	A	G	-0.0289529	0.00145499	0.4274	5	133864599	0.0248861	14306	0.948247	5	133864599	0.00488358	3.05485e-09	602604	2	TRUE	high	5.83244e-05	35.1484
Gastroesophageal reflux disease	Genus Rikenellaceae RC9 gut group	rs3766823	A	G	A	G	0.0393599	0.0274263	0.159	1	32197257	0.0314555	14306	0.398929	1	32197257	0.00638545	7.09316e-10	602604	2	TRUE	high	6.30472e-05	37.9947
Gastroesophageal reflux disease	Genus Rikenellaceae RC9 gut group	rs3793577	G	A	G	A	0.0270309	0.0157908	0.506	9	23737627	0.0245814	14306	0.519419	9	23737627	0.00484976	2.49436e-08	602604	2	TRUE	high	5.15497e-05	31.0656
Gastroesophageal reflux disease	Genus Rikenellaceae RC9 gut group	rs3863241	T	C	T	C	0.0324982	0.00273562	0.5507	8	73890335	0.0247516	14306	0.880373	8	73890335	0.00481521	1.48799e-11	602604	2	TRUE	high	7.55829e-05	45.5498
Gastroesophageal reflux disease	Genus Rikenellaceae RC9 gut group	rs4300861	T	C	T	C	0.0307132	-0.0159162	0.3718	2	22549441	0.0250969	14306	0.519108	2	22549441	0.00494886	5.431e-10	602604	2	TRUE	high	6.39117e-05	38.5157
Gastroesophageal reflux disease	Genus Rikenellaceae RC9 gut group	rs4382592	G	T	G	T	-0.0302679	0.0253537	0.7038	9	134870755	0.0263957	14306	0.336771	9	134870755	0.00525091	8.19917e-09	602604	2	TRUE	high	5.51365e-05	33.2272
Gastroesophageal reflux disease	Genus Rikenellaceae RC9 gut group	rs4713692	T	C	T	C	-0.0276128	0.0132279	0.3757	6	33807638	0.0260465	14306	0.587683	6	33807638	0.00498634	3.06507e-08	602604	2	TRUE	high	5.08866e-05	30.6659
Gastroesophageal reflux disease	Genus Rikenellaceae RC9 gut group	rs569356	G	A	G	A	-0.037919	-0.0655374	0.1302	1	29136686	0.0368542	14306	0.0803952	1	29136686	0.00690971	4.07005e-08	602604	2	TRUE	high	4.99736e-05	30.1157
Gastroesophageal reflux disease	Genus Rikenellaceae RC9 gut group	rs6711584	A	G	A	G	0.0322545	-0.0230754	0.5089	2	104421692	0.0247415	14306	0.348195	2	104421692	0.00483974	2.65583e-11	602604	2	TRUE	high	7.37009e-05	44.4156
Gastroesophageal reflux disease	Genus Rikenellaceae RC9 gut group	rs6722661	A	G	A	G	-0.0322543	0.0488428	0.3549	2	100806588	0.0255139	14306	0.0508218	2	100806588	0.00500354	1.14623e-10	602604	2	TRUE	high	6.89539e-05	41.5546
Gastroesophageal reflux disease	Genus Rikenellaceae RC9 gut group	rs7032155	A	C	A	C	0.02775	-0.0349372	0.6074	9	122672771	0.0249722	14306	0.165349	9	122672771	0.00491358	1.62686e-08	602604	2	TRUE	high	5.29267e-05	31.8954
Gastroesophageal reflux disease	Genus Rikenellaceae RC9 gut group	rs7241572	A	G	A	G	0.0365511	0.0238195	0.16	18	77580712	0.0322775	14306	0.440473	18	77580712	0.00597464	9.49336e-10	602604	2	TRUE	high	6.21038e-05	37.4262
Gastroesophageal reflux disease	Genus Rikenellaceae RC9 gut group	rs7527682	G	A	G	A	-0.026684	0.0495447	0.5457	1	189172684	0.0245911	14306	0.0453106	1	189172684	0.00482174	3.12831e-08	602604	2	TRUE	high	5.08206e-05	30.6262
Gastroesophageal reflux disease	Genus Rikenellaceae RC9 gut group	rs7541875	G	A	G	A	0.0273972	-0.000471472	0.4105	1	190957589	0.0249269	14306	0.988827	1	190957589	0.00484976	1.61213e-08	602604	2	TRUE	high	5.29562e-05	31.9132
Gastroesophageal reflux disease	Genus Rikenellaceae RC9 gut group	rs7600261	T	C	T	C	0.0338034	0.0184082	0.2674	2	212622818	0.0272374	14306	0.615303	2	212622818	0.00522051	9.47327e-11	602604	2	TRUE	high	6.95717e-05	41.927
Gastroesophageal reflux disease	Genus Rikenellaceae RC9 gut group	rs7612999	A	G	A	G	0.0305231	0.0197218	0.2386	3	35678337	0.0281958	14306	0.468489	3	35678337	0.00559546	4.89824e-08	602604	2	TRUE	high	4.93779e-05	29.7567
Gastroesophageal reflux disease	Genus Rikenellaceae RC9 gut group	rs761777	G	A	G	A	0.0345341	0.00913751	0.2913	10	134938075	0.0289134	14306	0.710256	10	134938075	0.00554469	4.71455e-10	602604	2	TRUE	high	6.43697e-05	38.7918
Gastroesophageal reflux disease	Genus Rikenellaceae RC9 gut group	rs7675588	A	C	A	C	-0.0335228	0.0155728	0.7694	4	80734978	0.0304254	14306	0.647681	4	80734978	0.00595438	1.80264e-08	602604	2	TRUE	high	5.2596e-05	31.6961
Gastroesophageal reflux disease	Genus Rikenellaceae RC9 gut group	rs7685686	G	A	G	A	-0.0279222	0.00449931	0.4334	4	3207142	0.0247103	14306	0.841309	4	3207142	0.00489191	1.14427e-08	602604	2	TRUE	high	5.40613e-05	32.5792
Gastroesophageal reflux disease	Genus Rikenellaceae RC9 gut group	rs773109	A	G	A	G	-0.0380572	0.0279608	0.3191	12	56374695	0.0266649	14306	0.291493	12	56374695	0.00510213	8.71365e-14	602604	2	TRUE	high	9.23206e-05	55.6377
Gastroesophageal reflux disease	Genus Rikenellaceae RC9 gut group	rs7942368	T	C	T	C	-0.0339683	0.00789848	0.2475	11	76465362	0.0292206	14306	0.803528	11	76465362	0.00591917	9.54135e-09	602604	2	TRUE	high	5.46475e-05	32.9325
Gastroesophageal reflux disease	Genus Rikenellaceae RC9 gut group	rs903678	A	G	A	G	0.0277378	-0.00376237	0.3032	1	201809918	0.0266279	14306	0.874965	1	201809918	0.00508463	4.89091e-08	602604	2	TRUE	high	4.93824e-05	29.7594
Gastroesophageal reflux disease	Genus Rikenellaceae RC9 gut group	rs9372625	A	G	A	G	-0.037727	0.0172413	0.4076	6	98344031	0.0255889	14306	0.498824	6	98344031	0.0049537	2.61818e-14	602604	2	TRUE	high	9.62435e-05	58.0021
Gastroesophageal reflux disease	Genus Rikenellaceae RC9 gut group	rs9373363	G	A	G	A	-0.0326836	-0.0389709	0.2505	6	143150043	0.027848	14306	0.150372	6	143150043	0.00555966	4.13457e-09	602604	2	TRUE	high	5.73464e-05	34.5591
Gastroesophageal reflux disease	Genus Rikenellaceae RC9 gut group	rs9396740	A	G	A	G	-0.031493	0.013377	0.2654	6	17023108	0.0278451	14306	0.624649	6	17023108	0.0055587	1.46562e-08	602604	2	TRUE	high	5.32631e-05	32.0982
Gastroesophageal reflux disease	Genus Rikenellaceae RC9 gut group	rs942065	A	G	A	G	0.0307384	-0.0122034	0.6183	14	94032065	0.0255397	14306	0.629145	14	94032065	0.00500925	8.44559e-10	602604	2	TRUE	high	6.24824e-05	37.6544
Gastroesophageal reflux disease	Genus Rikenellaceae RC9 gut group	rs9529055	A	G	A	G	0.0266604	0.0191424	0.4911	13	66957533	0.0245141	14306	0.418209	13	66957533	0.00481637	3.10549e-08	602604	2	TRUE	high	5.0844e-05	30.6402
Gastroesophageal reflux disease	Genus Rikenellaceae RC9 gut group	rs9615905	T	C	T	C	0.0275657	0.0267489	0.4394	22	48875699	0.0250099	14306	0.328516	22	48875699	0.0048378	1.21233e-08	602604	2	TRUE	high	5.38749e-05	32.4669
Gastroesophageal reflux disease	Genus Rikenellaceae RC9 gut group	rs9636202	A	G	A	G	-0.035044	-0.0049392	0.2435	19	18449238	0.0282097	14306	0.823393	19	18449238	0.00547191	1.51022e-10	602604	2	TRUE	high	6.80594e-05	41.0155
Gastroesophageal reflux disease	Genus Rikenellaceae RC9 gut group	rs9940128	A	G	A	G	0.0332513	0.00762027	0.4433	16	53800754	0.0247255	14306	0.758632	16	53800754	0.00486305	8.05749e-12	602604	2	TRUE	high	7.75772e-05	46.7518
Gastroesophageal reflux disease	Genus Ruminococcaceae NK4A214 group	rs10010963	T	C	T	C	-0.0269803	-0.00477205	0.6272	4	159839313	0.0119784	14306	0.704917	4	159839313	0.00494665	4.91779e-08	602604	2	TRUE	high	4.93648e-05	29.7488
Gastroesophageal reflux disease	Genus Ruminococcaceae NK4A214 group	rs1011407	G	A	G	A	-0.0420618	0.0334622	0.1262	2	60665768	0.0182127	14306	0.0530335	2	60665768	0.00735917	1.09343e-08	602604	2	TRUE	high	5.42079e-05	32.6676
Gastroesophageal reflux disease	Genus Ruminococcaceae NK4A214 group	rs10133111	A	G	A	G	0.0417875	-0.0107199	0.1879	14	103377321	0.0150118	14306	0.446077	14	103377321	0.00650789	1.35338e-10	602604	2	TRUE	high	6.84149e-05	41.2298
Gastroesophageal reflux disease	Genus Ruminococcaceae NK4A214 group	rs1021363	G	A	G	A	-0.031217	0.0044413	0.662	10	106610839	0.0122248	14306	0.759987	10	106610839	0.00502204	5.09976e-10	602604	2	TRUE	high	6.41154e-05	38.6385
Gastroesophageal reflux disease	Genus Ruminococcaceae NK4A214 group	rs11762636	A	C	A	C	-0.0514827	0.0040699	0.2127	7	2061111	0.0143221	14306	0.787037	7	2061111	0.00625598	1.88235e-16	602604	2	TRUE	high	0.00011237	67.7221
Gastroesophageal reflux disease	Genus Ruminococcaceae NK4A214 group	rs11953061	T	C	T	C	0.0281599	-0.00435127	0.326	5	120144025	0.01216	14306	0.71583	5	120144025	0.00508694	3.09949e-08	602604	2	TRUE	high	5.08505e-05	30.6441
Gastroesophageal reflux disease	Genus Ruminococcaceae NK4A214 group	rs12204714	T	C	T	C	-0.028817	0.0130047	0.6799	6	152235339	0.0120006	14306	0.259685	6	152235339	0.00499422	7.9241e-09	602604	2	TRUE	high	5.52467e-05	33.2936
Gastroesophageal reflux disease	Genus Ruminococcaceae NK4A214 group	rs12357321	A	G	A	G	0.0317159	0.00161604	0.33	10	21790476	0.0125691	14306	0.852773	10	21790476	0.00523077	1.33325e-09	602604	2	TRUE	high	6.10048e-05	36.7639
Gastroesophageal reflux disease	Genus Ruminococcaceae NK4A214 group	rs12453010	T	C	T	C	0.0296967	-0.00291335	0.3926	17	50316131	0.0117739	14306	0.800196	17	50316131	0.00493315	1.74606e-09	602604	2	TRUE	high	6.01325e-05	36.2382
Gastroesophageal reflux disease	Genus Ruminococcaceae NK4A214 group	rs12967855	G	A	G	A	-0.0365451	-0.00685395	0.6581	18	35138245	0.0121278	14306	0.560235	18	35138245	0.00513354	1.08793e-12	602604	2	TRUE	high	8.40922e-05	50.6784
Gastroesophageal reflux disease	Genus Ruminococcaceae NK4A214 group	rs12997558	A	G	A	G	0.0278184	-0.00395312	0.3588	2	41704580	0.0121196	14306	0.778477	2	41704580	0.00502214	3.03941e-08	602604	2	TRUE	high	5.09135e-05	30.6821
Gastroesophageal reflux disease	Genus Ruminococcaceae NK4A214 group	rs13107325	T	C	T	C	0.0701443	0.0225825	0.0795	4	103188709	0.0318122	14306	0.456466	4	103188709	0.00918312	2.19938e-14	602604	2	TRUE	high	9.68122e-05	58.3449
Gastroesophageal reflux disease	Genus Ruminococcaceae NK4A214 group	rs1334297	A	G	A	G	-0.0387984	-0.00248918	0.7873	13	58335375	0.0130626	14306	0.8933	13	58335375	0.00545512	1.1413e-12	602604	2	TRUE	high	8.39364e-05	50.5845
Gastroesophageal reflux disease	Genus Ruminococcaceae NK4A214 group	rs13409451	G	A	G	A	-0.0277081	0.00823797	0.3708	2	144257639	0.0120717	14306	0.472735	2	144257639	0.00493183	1.92943e-08	602604	2	TRUE	high	5.23772e-05	31.5643
Gastroesophageal reflux disease	Genus Ruminococcaceae NK4A214 group	rs1431196	G	A	G	A	0.0324197	0.0198281	0.3996	18	50832102	0.0118892	14306	0.109124	18	50832102	0.00486448	2.65461e-11	602604	2	TRUE	high	7.37023e-05	44.4164
Gastroesophageal reflux disease	Genus Ruminococcaceae NK4A214 group	rs1479405	T	C	T	C	0.0314843	-0.00500767	0.336	12	15387519	0.0122683	14306	0.666713	12	15387519	0.0051514	9.85213e-10	602604	2	TRUE	high	6.19839e-05	37.3539
Gastroesophageal reflux disease	Genus Ruminococcaceae NK4A214 group	rs1510719	C	T	C	T	-0.0388844	0.000898826	0.3668	4	140938116	0.0119693	14306	0.944795	4	140938116	0.00494701	3.83619e-15	602604	2	TRUE	high	0.000102515	61.7823
Gastroesophageal reflux disease	Genus Ruminococcaceae NK4A214 group	rs1596747	G	A	G	A	0.0310869	-0.00233549	0.4712	2	193802478	0.0114492	14306	0.835562	2	193802478	0.00480742	1.00344e-10	602604	2	TRUE	high	6.93855e-05	41.8147
Gastroesophageal reflux disease	Genus Ruminococcaceae NK4A214 group	rs1716171	T	C	T	C	0.0383981	0.0053181	0.7674	12	123716376	0.0139168	14306	0.699811	12	123716376	0.00590382	7.82528e-11	602604	2	TRUE	high	7.01925e-05	42.3011
Gastroesophageal reflux disease	Genus Ruminococcaceae NK4A214 group	rs1883842	G	T	G	T	0.0308332	-0.0177265	0.2525	20	41223062	0.0135409	14306	0.17761	20	41223062	0.00536826	9.26766e-09	602604	2	TRUE	high	5.47412e-05	32.989
Gastroesophageal reflux disease	Genus Ruminococcaceae NK4A214 group	rs1937450	G	T	G	T	0.0315845	-0.0158079	0.5398	1	66478840	0.0115464	14306	0.1695	1	66478840	0.00484484	7.06806e-11	602604	2	TRUE	high	7.05223e-05	42.4999
Gastroesophageal reflux disease	Genus Ruminococcaceae NK4A214 group	rs2023878	T	C	T	C	-0.0362846	-0.0190855	0.2137	19	18834124	0.0141747	14306	0.163823	19	18834124	0.00611913	3.03501e-09	602604	2	TRUE	high	5.83456e-05	35.1612
Gastroesophageal reflux disease	Genus Ruminococcaceae NK4A214 group	rs2043539	A	G	A	G	0.0272058	-0.00858811	0.4066	7	12253880	0.0116213	14306	0.455321	7	12253880	0.00486485	2.24042e-08	602604	2	TRUE	high	5.18955e-05	31.2739
Gastroesophageal reflux disease	Genus Ruminococcaceae NK4A214 group	rs2106353	T	G	T	G	0.0367491	-0.00373954	0.1988	7	126506598	0.0142893	14306	0.812858	7	126506598	0.00572505	1.37177e-10	602604	2	TRUE	high	6.83712e-05	41.2034
Gastroesophageal reflux disease	Genus Ruminococcaceae NK4A214 group	rs215614	A	G	A	G	-0.0328541	-0.0190215	0.659	7	32347335	0.0119464	14306	0.108807	7	32347335	0.00497715	4.08413e-11	602604	2	TRUE	high	7.23027e-05	43.5729
Gastroesophageal reflux disease	Genus Ruminococcaceae NK4A214 group	rs2164300	T	C	T	C	-0.0264751	0.00326455	0.492	4	67813017	0.0115307	14306	0.765893	4	67813017	0.00482677	4.13352e-08	602604	2	TRUE	high	4.99239e-05	30.0857
Gastroesophageal reflux disease	Genus Ruminococcaceae NK4A214 group	rs2240326	A	G	A	G	-0.0471681	0.0208441	0.493	3	50128386	0.011503	14306	0.0692118	3	50128386	0.00481335	1.13214e-22	602604	2	TRUE	high	0.000159331	96.0286
Gastroesophageal reflux disease	Genus Ruminococcaceae NK4A214 group	rs2396133	G	A	G	A	0.0293547	-0.0128711	0.496	7	109197067	0.0115184	14306	0.279675	7	109197067	0.00481787	1.10889e-09	602604	2	TRUE	high	6.16008e-05	37.1231
Gastroesophageal reflux disease	Genus Ruminococcaceae NK4A214 group	rs2396766	A	G	A	G	0.0322057	-0.00975632	0.4085	7	114318071	0.0116711	14306	0.381395	7	114318071	0.00481878	2.33507e-11	602604	2	TRUE	high	7.41186e-05	44.6673
Gastroesophageal reflux disease	Genus Ruminococcaceae NK4A214 group	rs2734839	T	C	T	C	-0.0283478	-0.00174276	0.6133	11	113286490	0.0117419	14306	0.886937	11	113286490	0.00492778	8.78537e-09	602604	2	TRUE	high	5.49136e-05	33.0929
Gastroesophageal reflux disease	Genus Ruminococcaceae NK4A214 group	rs2744961	T	C	T	C	0.0292007	-0.00524529	0.3549	6	34655000	0.0118971	14306	0.663749	6	34655000	0.00501549	5.81126e-09	602604	2	TRUE	high	5.62475e-05	33.8968
Gastroesophageal reflux disease	Genus Ruminococcaceae NK4A214 group	rs2782641	A	G	A	G	0.0270882	-0.021947	0.6292	1	44013355	0.0118339	14306	0.0582224	1	44013355	0.00494583	4.32643e-08	602604	2	TRUE	high	4.9777e-05	29.9972
Gastroesophageal reflux disease	Genus Ruminococcaceae NK4A214 group	rs2815749	G	A	G	A	0.0388767	0.0161198	0.8191	1	72814783	0.0153874	14306	0.31544	1	72814783	0.0060216	1.07359e-10	602604	2	TRUE	high	6.9166e-05	41.6825
Gastroesophageal reflux disease	Genus Ruminococcaceae NK4A214 group	rs2834005	C	T	C	T	0.0296997	-2.60171e-06	0.3072	21	34291708	0.0125889	14306	0.971489	21	34291708	0.0051734	9.42041e-09	602604	2	TRUE	high	5.46885e-05	32.9572
Gastroesophageal reflux disease	Genus Ruminococcaceae NK4A214 group	rs324769	T	C	T	C	-0.0267699	0.0100875	0.4662	12	83969240	0.0115877	14306	0.428103	12	83969240	0.00483328	3.04775e-08	602604	2	TRUE	high	5.09044e-05	30.6767
Gastroesophageal reflux disease	Genus Ruminococcaceae NK4A214 group	rs329122	A	G	A	G	-0.0289529	0.00124546	0.4274	5	133864599	0.0116419	14306	0.936921	5	133864599	0.00488358	3.05485e-09	602604	2	TRUE	high	5.83244e-05	35.1484
Gastroesophageal reflux disease	Genus Ruminococcaceae NK4A214 group	rs3766823	A	G	A	G	0.0393599	0.000228396	0.159	1	32197257	0.0146513	14306	0.994737	1	32197257	0.00638545	7.09316e-10	602604	2	TRUE	high	6.30472e-05	37.9947
Gastroesophageal reflux disease	Genus Ruminococcaceae NK4A214 group	rs3793577	G	A	G	A	0.0270309	0.00141545	0.506	9	23737627	0.0114922	14306	0.898669	9	23737627	0.00484976	2.49436e-08	602604	2	TRUE	high	5.15497e-05	31.0656
Gastroesophageal reflux disease	Genus Ruminococcaceae NK4A214 group	rs3863241	T	C	T	C	0.0324982	0.00640922	0.5507	8	73890335	0.011565	14306	0.547505	8	73890335	0.00481521	1.48799e-11	602604	2	TRUE	high	7.55829e-05	45.5498
Gastroesophageal reflux disease	Genus Ruminococcaceae NK4A214 group	rs4300861	T	C	T	C	0.0307132	-0.0183411	0.3718	2	22549441	0.0117838	14306	0.122074	2	22549441	0.00494886	5.431e-10	602604	2	TRUE	high	6.39117e-05	38.5157
Gastroesophageal reflux disease	Genus Ruminococcaceae NK4A214 group	rs4382592	G	T	G	T	-0.0302679	0.0202658	0.7038	9	134870755	0.0122708	14306	0.0973016	9	134870755	0.00525091	8.19917e-09	602604	2	TRUE	high	5.51365e-05	33.2272
Gastroesophageal reflux disease	Genus Ruminococcaceae NK4A214 group	rs4713692	T	C	T	C	-0.0276128	-0.00325404	0.3757	6	33807638	0.0121811	14306	0.813425	6	33807638	0.00498634	3.06507e-08	602604	2	TRUE	high	5.08866e-05	30.6659
Gastroesophageal reflux disease	Genus Ruminococcaceae NK4A214 group	rs569356	G	A	G	A	-0.037919	0.0262305	0.1302	1	29136686	0.0173365	14306	0.125965	1	29136686	0.00690971	4.07005e-08	602604	2	TRUE	high	4.99736e-05	30.1157
Gastroesophageal reflux disease	Genus Ruminococcaceae NK4A214 group	rs6711584	A	G	A	G	0.0322545	-0.00626107	0.5089	2	104421692	0.0115896	14306	0.577888	2	104421692	0.00483974	2.65583e-11	602604	2	TRUE	high	7.37009e-05	44.4156
Gastroesophageal reflux disease	Genus Ruminococcaceae NK4A214 group	rs6722661	A	G	A	G	-0.0322543	0.0147486	0.3549	2	100806588	0.0119697	14306	0.210597	2	100806588	0.00500354	1.14623e-10	602604	2	TRUE	high	6.89539e-05	41.5546
Gastroesophageal reflux disease	Genus Ruminococcaceae NK4A214 group	rs7032155	A	C	A	C	0.02775	-0.0027768	0.6074	9	122672771	0.0116589	14306	0.810961	9	122672771	0.00491358	1.62686e-08	602604	2	TRUE	high	5.29267e-05	31.8954
Gastroesophageal reflux disease	Genus Ruminococcaceae NK4A214 group	rs7241572	A	G	A	G	0.0365511	-0.0182635	0.16	18	77580712	0.0151417	14306	0.252694	18	77580712	0.00597464	9.49336e-10	602604	2	TRUE	high	6.21038e-05	37.4262
Gastroesophageal reflux disease	Genus Ruminococcaceae NK4A214 group	rs7527682	G	A	G	A	-0.026684	0.00276745	0.5457	1	189172684	0.0115	14306	0.818613	1	189172684	0.00482174	3.12831e-08	602604	2	TRUE	high	5.08206e-05	30.6262
Gastroesophageal reflux disease	Genus Ruminococcaceae NK4A214 group	rs7541875	G	A	G	A	0.0273972	-0.022019	0.4105	1	190957589	0.0116418	14306	0.056039	1	190957589	0.00484976	1.61213e-08	602604	2	TRUE	high	5.29562e-05	31.9132
Gastroesophageal reflux disease	Genus Ruminococcaceae NK4A214 group	rs7600261	T	C	T	C	0.0338034	-0.00605218	0.2674	2	212622818	0.0127652	14306	0.612449	2	212622818	0.00522051	9.47327e-11	602604	2	TRUE	high	6.95717e-05	41.927
Gastroesophageal reflux disease	Genus Ruminococcaceae NK4A214 group	rs7612999	A	G	A	G	0.0305231	0.0191176	0.2386	3	35678337	0.0131741	14306	0.182171	3	35678337	0.00559546	4.89824e-08	602604	2	TRUE	high	4.93779e-05	29.7567
Gastroesophageal reflux disease	Genus Ruminococcaceae NK4A214 group	rs761777	G	A	G	A	0.0345341	0.000524885	0.2913	10	134938075	0.0135236	14306	0.898804	10	134938075	0.00554469	4.71455e-10	602604	2	TRUE	high	6.43697e-05	38.7918
Gastroesophageal reflux disease	Genus Ruminococcaceae NK4A214 group	rs7675588	A	C	A	C	-0.0335228	-0.0124612	0.7694	4	80734978	0.0141231	14306	0.400347	4	80734978	0.00595438	1.80264e-08	602604	2	TRUE	high	5.2596e-05	31.6961
Gastroesophageal reflux disease	Genus Ruminococcaceae NK4A214 group	rs7685686	G	A	G	A	-0.0279222	0.0180625	0.4334	4	3207142	0.0115663	14306	0.116827	4	3207142	0.00489191	1.14427e-08	602604	2	TRUE	high	5.40613e-05	32.5792
Gastroesophageal reflux disease	Genus Ruminococcaceae NK4A214 group	rs773109	A	G	A	G	-0.0380572	-0.000663858	0.3191	12	56374695	0.0124797	14306	0.979068	12	56374695	0.00510213	8.71365e-14	602604	2	TRUE	high	9.23206e-05	55.6377
Gastroesophageal reflux disease	Genus Ruminococcaceae NK4A214 group	rs7942368	T	C	T	C	-0.0339683	-0.00243875	0.2475	11	76465362	0.0135878	14306	0.873432	11	76465362	0.00591917	9.54135e-09	602604	2	TRUE	high	5.46475e-05	32.9325
Gastroesophageal reflux disease	Genus Ruminococcaceae NK4A214 group	rs903678	A	G	A	G	0.0277378	-0.0128847	0.3032	1	201809918	0.0124425	14306	0.318993	1	201809918	0.00508463	4.89091e-08	602604	2	TRUE	high	4.93824e-05	29.7594
Gastroesophageal reflux disease	Genus Ruminococcaceae NK4A214 group	rs9372625	A	G	A	G	-0.037727	0.0132219	0.4076	6	98344031	0.0120141	14306	0.281978	6	98344031	0.0049537	2.61818e-14	602604	2	TRUE	high	9.62435e-05	58.0021
Gastroesophageal reflux disease	Genus Ruminococcaceae NK4A214 group	rs9373363	G	A	G	A	-0.0326836	0.0152986	0.2505	6	143150043	0.0131063	14306	0.241176	6	143150043	0.00555966	4.13457e-09	602604	2	TRUE	high	5.73464e-05	34.5591
Gastroesophageal reflux disease	Genus Ruminococcaceae NK4A214 group	rs9396740	A	G	A	G	-0.031493	-0.0170084	0.2654	6	17023108	0.0129835	14306	0.191905	6	17023108	0.0055587	1.46562e-08	602604	2	TRUE	high	5.32631e-05	32.0982
Gastroesophageal reflux disease	Genus Ruminococcaceae NK4A214 group	rs942065	A	G	A	G	0.0307384	-0.00363954	0.6183	14	94032065	0.011948	14306	0.761974	14	94032065	0.00500925	8.44559e-10	602604	2	TRUE	high	6.24824e-05	37.6544
Gastroesophageal reflux disease	Genus Ruminococcaceae NK4A214 group	rs9529055	A	G	A	G	0.0266604	0.000308269	0.4911	13	66957533	0.0114591	14306	0.975855	13	66957533	0.00481637	3.10549e-08	602604	2	TRUE	high	5.0844e-05	30.6402
Gastroesophageal reflux disease	Genus Ruminococcaceae NK4A214 group	rs9615905	T	C	T	C	0.0275657	-0.00539901	0.4394	22	48875699	0.0117068	14306	0.648272	22	48875699	0.0048378	1.21233e-08	602604	2	TRUE	high	5.38749e-05	32.4669
Gastroesophageal reflux disease	Genus Ruminococcaceae NK4A214 group	rs9636202	A	G	A	G	-0.035044	-0.0105377	0.2435	19	18449238	0.0131633	14306	0.430253	19	18449238	0.00547191	1.51022e-10	602604	2	TRUE	high	6.80594e-05	41.0155
Gastroesophageal reflux disease	Genus Ruminococcaceae NK4A214 group	rs9940128	A	G	A	G	0.0332513	-0.00145522	0.4433	16	53800754	0.0115663	14306	0.898117	16	53800754	0.00486305	8.05749e-12	602604	2	TRUE	high	7.75772e-05	46.7518
Gastroesophageal reflux disease	Genus Ruminococcaceae UCG005	rs10010963	T	C	T	C	-0.0269803	0.020502	0.6272	4	159839313	0.0116737	14306	0.0820333	4	159839313	0.00494665	4.91779e-08	602604	2	TRUE	high	4.93648e-05	29.7488
Gastroesophageal reflux disease	Genus Ruminococcaceae UCG005	rs1011407	G	A	G	A	-0.0420618	0.0235973	0.1262	2	60665768	0.017745	14306	0.155419	2	60665768	0.00735917	1.09343e-08	602604	2	TRUE	high	5.42079e-05	32.6676
Gastroesophageal reflux disease	Genus Ruminococcaceae UCG005	rs10133111	A	G	A	G	0.0417875	-0.0246536	0.1879	14	103377321	0.0145893	14306	0.0574566	14	103377321	0.00650789	1.35338e-10	602604	2	TRUE	high	6.84149e-05	41.2298
Gastroesophageal reflux disease	Genus Ruminococcaceae UCG005	rs1021363	G	A	G	A	-0.031217	0.0091034	0.662	10	106610839	0.0119082	14306	0.414492	10	106610839	0.00502204	5.09976e-10	602604	2	TRUE	high	6.41154e-05	38.6385
Gastroesophageal reflux disease	Genus Ruminococcaceae UCG005	rs11762636	A	C	A	C	-0.0514827	-0.00862132	0.2127	7	2061111	0.0139709	14306	0.546236	7	2061111	0.00625598	1.88235e-16	602604	2	TRUE	high	0.00011237	67.7221
Gastroesophageal reflux disease	Genus Ruminococcaceae UCG005	rs11953061	T	C	T	C	0.0281599	-0.000590948	0.326	5	120144025	0.0118438	14306	0.987976	5	120144025	0.00508694	3.09949e-08	602604	2	TRUE	high	5.08505e-05	30.6441
Gastroesophageal reflux disease	Genus Ruminococcaceae UCG005	rs12204714	T	C	T	C	-0.028817	0.0132431	0.6799	6	152235339	0.011686	14306	0.244461	6	152235339	0.00499422	7.9241e-09	602604	2	TRUE	high	5.52467e-05	33.2936
Gastroesophageal reflux disease	Genus Ruminococcaceae UCG005	rs12357321	A	G	A	G	0.0317159	-0.00403499	0.33	10	21790476	0.0122534	14306	0.742542	10	21790476	0.00523077	1.33325e-09	602604	2	TRUE	high	6.10048e-05	36.7639
Gastroesophageal reflux disease	Genus Ruminococcaceae UCG005	rs12453010	T	C	T	C	0.0296967	0.0183503	0.3926	17	50316131	0.0114634	14306	0.110065	17	50316131	0.00493315	1.74606e-09	602604	2	TRUE	high	6.01325e-05	36.2382
Gastroesophageal reflux disease	Genus Ruminococcaceae UCG005	rs12967855	G	A	G	A	-0.0365451	-0.0128472	0.6581	18	35138245	0.0118196	14306	0.287225	18	35138245	0.00513354	1.08793e-12	602604	2	TRUE	high	8.40922e-05	50.6784
Gastroesophageal reflux disease	Genus Ruminococcaceae UCG005	rs12997558	A	G	A	G	0.0278184	-0.000840129	0.3588	2	41704580	0.0118186	14306	0.919987	2	41704580	0.00502214	3.03941e-08	602604	2	TRUE	high	5.09135e-05	30.6821
Gastroesophageal reflux disease	Genus Ruminococcaceae UCG005	rs13107325	T	C	T	C	0.0701443	0.0387422	0.0795	4	103188709	0.0311842	14306	0.266512	4	103188709	0.00918312	2.19938e-14	602604	2	TRUE	high	9.68122e-05	58.3449
Gastroesophageal reflux disease	Genus Ruminococcaceae UCG005	rs1334297	A	G	A	G	-0.0387984	-0.00156783	0.7873	13	58335375	0.0127178	14306	0.9129	13	58335375	0.00545512	1.1413e-12	602604	2	TRUE	high	8.39364e-05	50.5845
Gastroesophageal reflux disease	Genus Ruminococcaceae UCG005	rs13409451	G	A	G	A	-0.0277081	0.0125719	0.3708	2	144257639	0.0117601	14306	0.289891	2	144257639	0.00493183	1.92943e-08	602604	2	TRUE	high	5.23772e-05	31.5643
Gastroesophageal reflux disease	Genus Ruminococcaceae UCG005	rs1431196	G	A	G	A	0.0324197	0.00506543	0.3996	18	50832102	0.0115883	14306	0.678671	18	50832102	0.00486448	2.65461e-11	602604	2	TRUE	high	7.37023e-05	44.4164
Gastroesophageal reflux disease	Genus Ruminococcaceae UCG005	rs1479405	T	C	T	C	0.0314843	-0.0147617	0.336	12	15387519	0.0119593	14306	0.20899	12	15387519	0.0051514	9.85213e-10	602604	2	TRUE	high	6.19839e-05	37.3539
Gastroesophageal reflux disease	Genus Ruminococcaceae UCG005	rs1510719	C	T	C	T	-0.0388844	0.0013407	0.3668	4	140938116	0.0116619	14306	0.869229	4	140938116	0.00494701	3.83619e-15	602604	2	TRUE	high	0.000102515	61.7823
Gastroesophageal reflux disease	Genus Ruminococcaceae UCG005	rs1596747	G	A	G	A	0.0310869	-0.00645375	0.4712	2	193802478	0.0111554	14306	0.562594	2	193802478	0.00480742	1.00344e-10	602604	2	TRUE	high	6.93855e-05	41.8147
Gastroesophageal reflux disease	Genus Ruminococcaceae UCG005	rs1716171	T	C	T	C	0.0383981	0.0182722	0.7674	12	123716376	0.013575	14306	0.186069	12	123716376	0.00590382	7.82528e-11	602604	2	TRUE	high	7.01925e-05	42.3011
Gastroesophageal reflux disease	Genus Ruminococcaceae UCG005	rs1883842	G	T	G	T	0.0308332	-0.0235546	0.2525	20	41223062	0.0131917	14306	0.0639249	20	41223062	0.00536826	9.26766e-09	602604	2	TRUE	high	5.47412e-05	32.989
Gastroesophageal reflux disease	Genus Ruminococcaceae UCG005	rs1937450	G	T	G	T	0.0315845	-0.0054548	0.5398	1	66478840	0.0112521	14306	0.609922	1	66478840	0.00484484	7.06806e-11	602604	2	TRUE	high	7.05223e-05	42.4999
Gastroesophageal reflux disease	Genus Ruminococcaceae UCG005	rs2023878	T	C	T	C	-0.0362846	0.0102973	0.2137	19	18834124	0.0137818	14306	0.483063	19	18834124	0.00611913	3.03501e-09	602604	2	TRUE	high	5.83456e-05	35.1612
Gastroesophageal reflux disease	Genus Ruminococcaceae UCG005	rs2043539	A	G	A	G	0.0272058	-0.0115032	0.4066	7	12253880	0.0113271	14306	0.311267	7	12253880	0.00486485	2.24042e-08	602604	2	TRUE	high	5.18955e-05	31.2739
Gastroesophageal reflux disease	Genus Ruminococcaceae UCG005	rs2106353	T	G	T	G	0.0367491	-0.0278265	0.1988	7	126506598	0.0139322	14306	0.0502979	7	126506598	0.00572505	1.37177e-10	602604	2	TRUE	high	6.83712e-05	41.2034
Gastroesophageal reflux disease	Genus Ruminococcaceae UCG005	rs215614	A	G	A	G	-0.0328541	-0.00507134	0.659	7	32347335	0.0116509	14306	0.665995	7	32347335	0.00497715	4.08413e-11	602604	2	TRUE	high	7.23027e-05	43.5729
Gastroesophageal reflux disease	Genus Ruminococcaceae UCG005	rs2164300	T	C	T	C	-0.0264751	0.00964464	0.492	4	67813017	0.011233	14306	0.385671	4	67813017	0.00482677	4.13352e-08	602604	2	TRUE	high	4.99239e-05	30.0857
Gastroesophageal reflux disease	Genus Ruminococcaceae UCG005	rs2240326	A	G	A	G	-0.0471681	0.0177802	0.493	3	50128386	0.0112058	14306	0.115084	3	50128386	0.00481335	1.13214e-22	602604	2	TRUE	high	0.000159331	96.0286
Gastroesophageal reflux disease	Genus Ruminococcaceae UCG005	rs2396133	G	A	G	A	0.0293547	0.00377536	0.496	7	109197067	0.0112244	14306	0.715258	7	109197067	0.00481787	1.10889e-09	602604	2	TRUE	high	6.16008e-05	37.1231
Gastroesophageal reflux disease	Genus Ruminococcaceae UCG005	rs2396766	A	G	A	G	0.0322057	-0.016451	0.4085	7	114318071	0.01136	14306	0.15627	7	114318071	0.00481878	2.33507e-11	602604	2	TRUE	high	7.41186e-05	44.6673
Gastroesophageal reflux disease	Genus Ruminococcaceae UCG005	rs2734839	T	C	T	C	-0.0283478	-0.0120841	0.6133	11	113286490	0.0114359	14306	0.299412	11	113286490	0.00492778	8.78537e-09	602604	2	TRUE	high	5.49136e-05	33.0929
Gastroesophageal reflux disease	Genus Ruminococcaceae UCG005	rs2744961	T	C	T	C	0.0292007	0.0189037	0.3549	6	34655000	0.011597	14306	0.103586	6	34655000	0.00501549	5.81126e-09	602604	2	TRUE	high	5.62475e-05	33.8968
Gastroesophageal reflux disease	Genus Ruminococcaceae UCG005	rs2782641	A	G	A	G	0.0270882	-0.00758745	0.6292	1	44013355	0.0115314	14306	0.556066	1	44013355	0.00494583	4.32643e-08	602604	2	TRUE	high	4.9777e-05	29.9972
Gastroesophageal reflux disease	Genus Ruminococcaceae UCG005	rs2815749	G	A	G	A	0.0388767	-0.00480686	0.8191	1	72814783	0.0149814	14306	0.688131	1	72814783	0.0060216	1.07359e-10	602604	2	TRUE	high	6.9166e-05	41.6825
Gastroesophageal reflux disease	Genus Ruminococcaceae UCG005	rs2834005	C	T	C	T	0.0296997	-0.0111974	0.3072	21	34291708	0.0122715	14306	0.357647	21	34291708	0.0051734	9.42041e-09	602604	2	TRUE	high	5.46885e-05	32.9572
Gastroesophageal reflux disease	Genus Ruminococcaceae UCG005	rs324769	T	C	T	C	-0.0267699	0.00110545	0.4662	12	83969240	0.0112908	14306	0.95705	12	83969240	0.00483328	3.04775e-08	602604	2	TRUE	high	5.09044e-05	30.6767
Gastroesophageal reflux disease	Genus Ruminococcaceae UCG005	rs329122	A	G	A	G	-0.0289529	0.00357398	0.4274	5	133864599	0.0113535	14306	0.758083	5	133864599	0.00488358	3.05485e-09	602604	2	TRUE	high	5.83244e-05	35.1484
Gastroesophageal reflux disease	Genus Ruminococcaceae UCG005	rs3766823	A	G	A	G	0.0393599	-0.00163292	0.159	1	32197257	0.0142557	14306	0.903107	1	32197257	0.00638545	7.09316e-10	602604	2	TRUE	high	6.30472e-05	37.9947
Gastroesophageal reflux disease	Genus Ruminococcaceae UCG005	rs3793577	G	A	G	A	0.0270309	0.0129705	0.506	9	23737627	0.011199	14306	0.252023	9	23737627	0.00484976	2.49436e-08	602604	2	TRUE	high	5.15497e-05	31.0656
Gastroesophageal reflux disease	Genus Ruminococcaceae UCG005	rs3863241	T	C	T	C	0.0324982	0.00648039	0.5507	8	73890335	0.0112736	14306	0.556819	8	73890335	0.00481521	1.48799e-11	602604	2	TRUE	high	7.55829e-05	45.5498
Gastroesophageal reflux disease	Genus Ruminococcaceae UCG005	rs4300861	T	C	T	C	0.0307132	-0.030103	0.3718	2	22549441	0.01148	14306	0.00980641	2	22549441	0.00494886	5.431e-10	602604	2	TRUE	high	6.39117e-05	38.5157
Gastroesophageal reflux disease	Genus Ruminococcaceae UCG005	rs4382592	G	T	G	T	-0.0302679	0.00618722	0.7038	9	134870755	0.0119462	14306	0.611484	9	134870755	0.00525091	8.19917e-09	602604	2	TRUE	high	5.51365e-05	33.2272
Gastroesophageal reflux disease	Genus Ruminococcaceae UCG005	rs4713692	T	C	T	C	-0.0276128	0.0123468	0.3757	6	33807638	0.0118588	14306	0.270243	6	33807638	0.00498634	3.06507e-08	602604	2	TRUE	high	5.08866e-05	30.6659
Gastroesophageal reflux disease	Genus Ruminococcaceae UCG005	rs569356	G	A	G	A	-0.037919	0.0212921	0.1302	1	29136686	0.0168723	14306	0.217003	1	29136686	0.00690971	4.07005e-08	602604	2	TRUE	high	4.99736e-05	30.1157
Gastroesophageal reflux disease	Genus Ruminococcaceae UCG005	rs6711584	A	G	A	G	0.0322545	-0.00962316	0.5089	2	104421692	0.0112961	14306	0.379761	2	104421692	0.00483974	2.65583e-11	602604	2	TRUE	high	7.37009e-05	44.4156
Gastroesophageal reflux disease	Genus Ruminococcaceae UCG005	rs6722661	A	G	A	G	-0.0322543	0.0135709	0.3549	2	100806588	0.0116598	14306	0.240486	2	100806588	0.00500354	1.14623e-10	602604	2	TRUE	high	6.89539e-05	41.5546
Gastroesophageal reflux disease	Genus Ruminococcaceae UCG005	rs7032155	A	C	A	C	0.02775	-0.00720424	0.6074	9	122672771	0.0113538	14306	0.523936	9	122672771	0.00491358	1.62686e-08	602604	2	TRUE	high	5.29267e-05	31.8954
Gastroesophageal reflux disease	Genus Ruminococcaceae UCG005	rs7241572	A	G	A	G	0.0365511	-0.00263147	0.16	18	77580712	0.0146679	14306	0.855848	18	77580712	0.00597464	9.49336e-10	602604	2	TRUE	high	6.21038e-05	37.4262
Gastroesophageal reflux disease	Genus Ruminococcaceae UCG005	rs7527682	G	A	G	A	-0.026684	-0.0142394	0.5457	1	189172684	0.0112055	14306	0.199721	1	189172684	0.00482174	3.12831e-08	602604	2	TRUE	high	5.08206e-05	30.6262
Gastroesophageal reflux disease	Genus Ruminococcaceae UCG005	rs7541875	G	A	G	A	0.0273972	-0.00219991	0.4105	1	190957589	0.0113448	14306	0.82756	1	190957589	0.00484976	1.61213e-08	602604	2	TRUE	high	5.29562e-05	31.9132
Gastroesophageal reflux disease	Genus Ruminococcaceae UCG005	rs7600261	T	C	T	C	0.0338034	-0.00014306	0.2674	2	212622818	0.0124297	14306	0.912433	2	212622818	0.00522051	9.47327e-11	602604	2	TRUE	high	6.95717e-05	41.927
Gastroesophageal reflux disease	Genus Ruminococcaceae UCG005	rs7612999	A	G	A	G	0.0305231	0.00508804	0.2386	3	35678337	0.0128297	14306	0.650618	3	35678337	0.00559546	4.89824e-08	602604	2	TRUE	high	4.93779e-05	29.7567
Gastroesophageal reflux disease	Genus Ruminococcaceae UCG005	rs761777	G	A	G	A	0.0345341	0.0127879	0.2913	10	134938075	0.0130875	14306	0.362955	10	134938075	0.00554469	4.71455e-10	602604	2	TRUE	high	6.43697e-05	38.7918
Gastroesophageal reflux disease	Genus Ruminococcaceae UCG005	rs7675588	A	C	A	C	-0.0335228	-0.0169803	0.7694	4	80734978	0.0137636	14306	0.19294	4	80734978	0.00595438	1.80264e-08	602604	2	TRUE	high	5.2596e-05	31.6961
Gastroesophageal reflux disease	Genus Ruminococcaceae UCG005	rs7685686	G	A	G	A	-0.0279222	-0.00603022	0.4334	4	3207142	0.0112727	14306	0.597169	4	3207142	0.00489191	1.14427e-08	602604	2	TRUE	high	5.40613e-05	32.5792
Gastroesophageal reflux disease	Genus Ruminococcaceae UCG005	rs773109	A	G	A	G	-0.0380572	0.00767994	0.3191	12	56374695	0.0121608	14306	0.548256	12	56374695	0.00510213	8.71365e-14	602604	2	TRUE	high	9.23206e-05	55.6377
Gastroesophageal reflux disease	Genus Ruminococcaceae UCG005	rs7942368	T	C	T	C	-0.0339683	0.00877848	0.2475	11	76465362	0.0132549	14306	0.471902	11	76465362	0.00591917	9.54135e-09	602604	2	TRUE	high	5.46475e-05	32.9325
Gastroesophageal reflux disease	Genus Ruminococcaceae UCG005	rs903678	A	G	A	G	0.0277378	-0.01544	0.3032	1	201809918	0.0121034	14306	0.247299	1	201809918	0.00508463	4.89091e-08	602604	2	TRUE	high	4.93824e-05	29.7594
Gastroesophageal reflux disease	Genus Ruminococcaceae UCG005	rs9372625	A	G	A	G	-0.037727	0.00817671	0.4076	6	98344031	0.0117087	14306	0.51132	6	98344031	0.0049537	2.61818e-14	602604	2	TRUE	high	9.62435e-05	58.0021
Gastroesophageal reflux disease	Genus Ruminococcaceae UCG005	rs9373363	G	A	G	A	-0.0326836	-0.00196457	0.2505	6	143150043	0.012764	14306	0.853588	6	143150043	0.00555966	4.13457e-09	602604	2	TRUE	high	5.73464e-05	34.5591
Gastroesophageal reflux disease	Genus Ruminococcaceae UCG005	rs9396740	A	G	A	G	-0.031493	-0.00644538	0.2654	6	17023108	0.012672	14306	0.606968	6	17023108	0.0055587	1.46562e-08	602604	2	TRUE	high	5.32631e-05	32.0982
Gastroesophageal reflux disease	Genus Ruminococcaceae UCG005	rs942065	A	G	A	G	0.0307384	0.00844725	0.6183	14	94032065	0.0116453	14306	0.474924	14	94032065	0.00500925	8.44559e-10	602604	2	TRUE	high	6.24824e-05	37.6544
Gastroesophageal reflux disease	Genus Ruminococcaceae UCG005	rs9529055	A	G	A	G	0.0266604	-0.00154236	0.4911	13	66957533	0.0111723	14306	0.882774	13	66957533	0.00481637	3.10549e-08	602604	2	TRUE	high	5.0844e-05	30.6402
Gastroesophageal reflux disease	Genus Ruminococcaceae UCG005	rs9615905	T	C	T	C	0.0275657	-0.0130439	0.4394	22	48875699	0.0114069	14306	0.274191	22	48875699	0.0048378	1.21233e-08	602604	2	TRUE	high	5.38749e-05	32.4669
Gastroesophageal reflux disease	Genus Ruminococcaceae UCG005	rs9636202	A	G	A	G	-0.035044	-0.00592257	0.2435	19	18449238	0.0128326	14306	0.663865	19	18449238	0.00547191	1.51022e-10	602604	2	TRUE	high	6.80594e-05	41.0155
Gastroesophageal reflux disease	Genus Ruminococcaceae UCG005	rs9940128	A	G	A	G	0.0332513	-0.0134114	0.4433	16	53800754	0.0112723	14306	0.229769	16	53800754	0.00486305	8.05749e-12	602604	2	TRUE	high	7.75772e-05	46.7518
Gastroesophageal reflux disease	Phylum Euryarchaeota	rs10010963	T	C	T	C	-0.0269803	0.0087673	0.6272	4	159839313	0.0237449	14306	0.670443	4	159839313	0.00494665	4.91779e-08	602604	2	TRUE	high	4.93648e-05	29.7488
Gastroesophageal reflux disease	Phylum Euryarchaeota	rs1011407	G	A	G	A	-0.0420618	-0.0627591	0.1262	2	60665768	0.036493	14306	0.090234	2	60665768	0.00735917	1.09343e-08	602604	2	TRUE	high	5.42079e-05	32.6676
Gastroesophageal reflux disease	Phylum Euryarchaeota	rs10133111	A	G	A	G	0.0417875	0.0255304	0.1879	14	103377321	0.0297987	14306	0.393173	14	103377321	0.00650789	1.35338e-10	602604	2	TRUE	high	6.84149e-05	41.2298
Gastroesophageal reflux disease	Phylum Euryarchaeota	rs1021363	G	A	G	A	-0.031217	0.0271792	0.662	10	106610839	0.0244299	14306	0.274675	10	106610839	0.00502204	5.09976e-10	602604	2	TRUE	high	6.41154e-05	38.6385
Gastroesophageal reflux disease	Phylum Euryarchaeota	rs11762636	A	C	A	C	-0.0514827	0.00791447	0.2127	7	2061111	0.0283985	14306	0.723406	7	2061111	0.00625598	1.88235e-16	602604	2	TRUE	high	0.00011237	67.7221
Gastroesophageal reflux disease	Phylum Euryarchaeota	rs11953061	T	C	T	C	0.0281599	-0.0028245	0.326	5	120144025	0.0241743	14306	0.914603	5	120144025	0.00508694	3.09949e-08	602604	2	TRUE	high	5.08505e-05	30.6441
Gastroesophageal reflux disease	Phylum Euryarchaeota	rs12204714	T	C	T	C	-0.028817	0.0234249	0.6799	6	152235339	0.0238344	14306	0.305027	6	152235339	0.00499422	7.9241e-09	602604	2	TRUE	high	5.52467e-05	33.2936
Gastroesophageal reflux disease	Phylum Euryarchaeota	rs12357321	A	G	A	G	0.0317159	-0.0209799	0.33	10	21790476	0.0247856	14306	0.442781	10	21790476	0.00523077	1.33325e-09	602604	2	TRUE	high	6.10048e-05	36.7639
Gastroesophageal reflux disease	Phylum Euryarchaeota	rs12453010	T	C	T	C	0.0296967	0.02033	0.3926	17	50316131	0.0235652	14306	0.399843	17	50316131	0.00493315	1.74606e-09	602604	2	TRUE	high	6.01325e-05	36.2382
Gastroesophageal reflux disease	Phylum Euryarchaeota	rs12967855	G	A	G	A	-0.0365451	0.0318563	0.6581	18	35138245	0.0241336	14306	0.186834	18	35138245	0.00513354	1.08793e-12	602604	2	TRUE	high	8.40922e-05	50.6784
Gastroesophageal reflux disease	Phylum Euryarchaeota	rs12997558	A	G	A	G	0.0278184	0.0227144	0.3588	2	41704580	0.0239733	14306	0.358823	2	41704580	0.00502214	3.03941e-08	602604	2	TRUE	high	5.09135e-05	30.6821
Gastroesophageal reflux disease	Phylum Euryarchaeota	rs1334297	A	G	A	G	-0.0387984	0.00314459	0.7873	13	58335375	0.0262964	14306	0.864572	13	58335375	0.00545512	1.1413e-12	602604	2	TRUE	high	8.39364e-05	50.5845
Gastroesophageal reflux disease	Phylum Euryarchaeota	rs13409451	G	A	G	A	-0.0277081	-0.0121876	0.3708	2	144257639	0.0238935	14306	0.578619	2	144257639	0.00493183	1.92943e-08	602604	2	TRUE	high	5.23772e-05	31.5643
Gastroesophageal reflux disease	Phylum Euryarchaeota	rs1431196	G	A	G	A	0.0324197	-0.00426938	0.3996	18	50832102	0.0236622	14306	0.849338	18	50832102	0.00486448	2.65461e-11	602604	2	TRUE	high	7.37023e-05	44.4164
Gastroesophageal reflux disease	Phylum Euryarchaeota	rs1479405	T	C	T	C	0.0314843	-0.0142636	0.336	12	15387519	0.024379	14306	0.571314	12	15387519	0.0051514	9.85213e-10	602604	2	TRUE	high	6.19839e-05	37.3539
Gastroesophageal reflux disease	Phylum Euryarchaeota	rs1510719	C	T	C	T	-0.0388844	0.0162361	0.3668	4	140938116	0.023826	14306	0.536874	4	140938116	0.00494701	3.83619e-15	602604	2	TRUE	high	0.000102515	61.7823
Gastroesophageal reflux disease	Phylum Euryarchaeota	rs1596747	G	A	G	A	0.0310869	0.0178067	0.4712	2	193802478	0.0227913	14306	0.438677	2	193802478	0.00480742	1.00344e-10	602604	2	TRUE	high	6.93855e-05	41.8147
Gastroesophageal reflux disease	Phylum Euryarchaeota	rs1716171	T	C	T	C	0.0383981	-0.00889736	0.7674	12	123716376	0.0276717	14306	0.70053	12	123716376	0.00590382	7.82528e-11	602604	2	TRUE	high	7.01925e-05	42.3011
Gastroesophageal reflux disease	Phylum Euryarchaeota	rs1883842	G	T	G	T	0.0308332	-0.038197	0.2525	20	41223062	0.0270023	14306	0.162932	20	41223062	0.00536826	9.26766e-09	602604	2	TRUE	high	5.47412e-05	32.989
Gastroesophageal reflux disease	Phylum Euryarchaeota	rs1937450	G	T	G	T	0.0315845	-0.0140794	0.5398	1	66478840	0.0229187	14306	0.512576	1	66478840	0.00484484	7.06806e-11	602604	2	TRUE	high	7.05223e-05	42.4999
Gastroesophageal reflux disease	Phylum Euryarchaeota	rs2023878	T	C	T	C	-0.0362846	-0.00604674	0.2137	19	18834124	0.0286448	14306	0.818322	19	18834124	0.00611913	3.03501e-09	602604	2	TRUE	high	5.83456e-05	35.1612
Gastroesophageal reflux disease	Phylum Euryarchaeota	rs2043539	A	G	A	G	0.0272058	-0.0156428	0.4066	7	12253880	0.0230384	14306	0.496558	7	12253880	0.00486485	2.24042e-08	602604	2	TRUE	high	5.18955e-05	31.2739
Gastroesophageal reflux disease	Phylum Euryarchaeota	rs2106353	T	G	T	G	0.0367491	0.000742953	0.1988	7	126506598	0.0284421	14306	0.813513	7	126506598	0.00572505	1.37177e-10	602604	2	TRUE	high	6.83712e-05	41.2034
Gastroesophageal reflux disease	Phylum Euryarchaeota	rs215614	A	G	A	G	-0.0328541	0.0107895	0.659	7	32347335	0.023622	14306	0.670961	7	32347335	0.00497715	4.08413e-11	602604	2	TRUE	high	7.23027e-05	43.5729
Gastroesophageal reflux disease	Phylum Euryarchaeota	rs2164300	T	C	T	C	-0.0264751	-0.00230031	0.492	4	67813017	0.0229648	14306	0.904853	4	67813017	0.00482677	4.13352e-08	602604	2	TRUE	high	4.99239e-05	30.0857
Gastroesophageal reflux disease	Phylum Euryarchaeota	rs2240326	A	G	A	G	-0.0471681	0.00249181	0.493	3	50128386	0.0228926	14306	0.911713	3	50128386	0.00481335	1.13214e-22	602604	2	TRUE	high	0.000159331	96.0286
Gastroesophageal reflux disease	Phylum Euryarchaeota	rs2396133	G	A	G	A	0.0293547	-0.0096666	0.496	7	109197067	0.022868	14306	0.648903	7	109197067	0.00481787	1.10889e-09	602604	2	TRUE	high	6.16008e-05	37.1231
Gastroesophageal reflux disease	Phylum Euryarchaeota	rs2396766	A	G	A	G	0.0322057	-0.0167524	0.4085	7	114318071	0.0233352	14306	0.517348	7	114318071	0.00481878	2.33507e-11	602604	2	TRUE	high	7.41186e-05	44.6673
Gastroesophageal reflux disease	Phylum Euryarchaeota	rs2734839	T	C	T	C	-0.0283478	-0.0258746	0.6133	11	113286490	0.0234225	14306	0.258658	11	113286490	0.00492778	8.78537e-09	602604	2	TRUE	high	5.49136e-05	33.0929
Gastroesophageal reflux disease	Phylum Euryarchaeota	rs2744961	T	C	T	C	0.0292007	0.00637173	0.3549	6	34655000	0.0236289	14306	0.786405	6	34655000	0.00501549	5.81126e-09	602604	2	TRUE	high	5.62475e-05	33.8968
Gastroesophageal reflux disease	Phylum Euryarchaeota	rs2782641	A	G	A	G	0.0270882	0.00176912	0.6292	1	44013355	0.0234162	14306	0.966699	1	44013355	0.00494583	4.32643e-08	602604	2	TRUE	high	4.9777e-05	29.9972
Gastroesophageal reflux disease	Phylum Euryarchaeota	rs2815749	G	A	G	A	0.0388767	0.00873215	0.8191	1	72814783	0.0302585	14306	0.70908	1	72814783	0.0060216	1.07359e-10	602604	2	TRUE	high	6.9166e-05	41.6825
Gastroesophageal reflux disease	Phylum Euryarchaeota	rs2834005	C	T	C	T	0.0296997	0.00335093	0.3072	21	34291708	0.0248363	14306	0.858158	21	34291708	0.0051734	9.42041e-09	602604	2	TRUE	high	5.46885e-05	32.9572
Gastroesophageal reflux disease	Phylum Euryarchaeota	rs324769	T	C	T	C	-0.0267699	-0.00293324	0.4662	12	83969240	0.0231115	14306	0.897662	12	83969240	0.00483328	3.04775e-08	602604	2	TRUE	high	5.09044e-05	30.6767
Gastroesophageal reflux disease	Phylum Euryarchaeota	rs329122	A	G	A	G	-0.0289529	0.00897311	0.4274	5	133864599	0.0231164	14306	0.723876	5	133864599	0.00488358	3.05485e-09	602604	2	TRUE	high	5.83244e-05	35.1484
Gastroesophageal reflux disease	Phylum Euryarchaeota	rs3766823	A	G	A	G	0.0393599	-0.0344448	0.159	1	32197257	0.029491	14306	0.233492	1	32197257	0.00638545	7.09316e-10	602604	2	TRUE	high	6.30472e-05	37.9947
Gastroesophageal reflux disease	Phylum Euryarchaeota	rs3793577	G	A	G	A	0.0270309	0.0263322	0.506	9	23737627	0.0228278	14306	0.236944	9	23737627	0.00484976	2.49436e-08	602604	2	TRUE	high	5.15497e-05	31.0656
Gastroesophageal reflux disease	Phylum Euryarchaeota	rs3863241	T	C	T	C	0.0324982	-0.00413771	0.5507	8	73890335	0.0229489	14306	0.830216	8	73890335	0.00481521	1.48799e-11	602604	2	TRUE	high	7.55829e-05	45.5498
Gastroesophageal reflux disease	Phylum Euryarchaeota	rs4300861	T	C	T	C	0.0307132	0.0040323	0.3718	2	22549441	0.0234493	14306	0.888279	2	22549441	0.00494886	5.431e-10	602604	2	TRUE	high	6.39117e-05	38.5157
Gastroesophageal reflux disease	Phylum Euryarchaeota	rs4382592	G	T	G	T	-0.0302679	-0.0175879	0.7038	9	134870755	0.024504	14306	0.497108	9	134870755	0.00525091	8.19917e-09	602604	2	TRUE	high	5.51365e-05	33.2272
Gastroesophageal reflux disease	Phylum Euryarchaeota	rs4713692	T	C	T	C	-0.0276128	0.0447343	0.3757	6	33807638	0.0241917	14306	0.0658506	6	33807638	0.00498634	3.06507e-08	602604	2	TRUE	high	5.08866e-05	30.6659
Gastroesophageal reflux disease	Phylum Euryarchaeota	rs569356	G	A	G	A	-0.037919	-0.0226099	0.1302	1	29136686	0.0346019	14306	0.552968	1	29136686	0.00690971	4.07005e-08	602604	2	TRUE	high	4.99736e-05	30.1157
Gastroesophageal reflux disease	Phylum Euryarchaeota	rs6711584	A	G	A	G	0.0322545	-0.0620339	0.5089	2	104421692	0.0229675	14306	0.0060213	2	104421692	0.00483974	2.65583e-11	602604	2	TRUE	high	7.37009e-05	44.4156
Gastroesophageal reflux disease	Phylum Euryarchaeota	rs6722661	A	G	A	G	-0.0322543	0.0137146	0.3549	2	100806588	0.0238425	14306	0.586827	2	100806588	0.00500354	1.14623e-10	602604	2	TRUE	high	6.89539e-05	41.5546
Gastroesophageal reflux disease	Phylum Euryarchaeota	rs7032155	A	C	A	C	0.02775	-0.0285699	0.6074	9	122672771	0.023102	14306	0.214388	9	122672771	0.00491358	1.62686e-08	602604	2	TRUE	high	5.29267e-05	31.8954
Gastroesophageal reflux disease	Phylum Euryarchaeota	rs7241572	A	G	A	G	0.0365511	0.0149176	0.16	18	77580712	0.0310225	14306	0.736789	18	77580712	0.00597464	9.49336e-10	602604	2	TRUE	high	6.21038e-05	37.4262
Gastroesophageal reflux disease	Phylum Euryarchaeota	rs7527682	G	A	G	A	-0.026684	-0.0102851	0.5457	1	189172684	0.022902	14306	0.648911	1	189172684	0.00482174	3.12831e-08	602604	2	TRUE	high	5.08206e-05	30.6262
Gastroesophageal reflux disease	Phylum Euryarchaeota	rs7541875	G	A	G	A	0.0273972	-0.00287229	0.4105	1	190957589	0.0231011	14306	0.942883	1	190957589	0.00484976	1.61213e-08	602604	2	TRUE	high	5.29562e-05	31.9132
Gastroesophageal reflux disease	Phylum Euryarchaeota	rs7600261	T	C	T	C	0.0338034	-0.0372996	0.2674	2	212622818	0.0255382	14306	0.149421	2	212622818	0.00522051	9.47327e-11	602604	2	TRUE	high	6.95717e-05	41.927
Gastroesophageal reflux disease	Phylum Euryarchaeota	rs7612999	A	G	A	G	0.0305231	0.016997	0.2386	3	35678337	0.0265651	14306	0.481607	3	35678337	0.00559546	4.89824e-08	602604	2	TRUE	high	4.93779e-05	29.7567
Gastroesophageal reflux disease	Phylum Euryarchaeota	rs761777	G	A	G	A	0.0345341	-0.0173045	0.2913	10	134938075	0.027801	14306	0.66275	10	134938075	0.00554469	4.71455e-10	602604	2	TRUE	high	6.43697e-05	38.7918
Gastroesophageal reflux disease	Phylum Euryarchaeota	rs7675588	A	C	A	C	-0.0335228	-0.0146059	0.7694	4	80734978	0.0279591	14306	0.59024	4	80734978	0.00595438	1.80264e-08	602604	2	TRUE	high	5.2596e-05	31.6961
Gastroesophageal reflux disease	Phylum Euryarchaeota	rs7685686	G	A	G	A	-0.0279222	0.0171325	0.4334	4	3207142	0.0229433	14306	0.458199	4	3207142	0.00489191	1.14427e-08	602604	2	TRUE	high	5.40613e-05	32.5792
Gastroesophageal reflux disease	Phylum Euryarchaeota	rs773109	A	G	A	G	-0.0380572	-0.0147741	0.3191	12	56374695	0.0247436	14306	0.554936	12	56374695	0.00510213	8.71365e-14	602604	2	TRUE	high	9.23206e-05	55.6377
Gastroesophageal reflux disease	Phylum Euryarchaeota	rs7942368	T	C	T	C	-0.0339683	-0.0185447	0.2475	11	76465362	0.026902	14306	0.533724	11	76465362	0.00591917	9.54135e-09	602604	2	TRUE	high	5.46475e-05	32.9325
Gastroesophageal reflux disease	Phylum Euryarchaeota	rs903678	A	G	A	G	0.0277378	-0.0115207	0.3032	1	201809918	0.0248763	14306	0.677587	1	201809918	0.00508463	4.89091e-08	602604	2	TRUE	high	4.93824e-05	29.7594
Gastroesophageal reflux disease	Phylum Euryarchaeota	rs9372625	A	G	A	G	-0.037727	0.0479203	0.4076	6	98344031	0.0236422	14306	0.0466047	6	98344031	0.0049537	2.61818e-14	602604	2	TRUE	high	9.62435e-05	58.0021
Gastroesophageal reflux disease	Phylum Euryarchaeota	rs9373363	G	A	G	A	-0.0326836	-0.00584651	0.2505	6	143150043	0.0262564	14306	0.76074	6	143150043	0.00555966	4.13457e-09	602604	2	TRUE	high	5.73464e-05	34.5591
Gastroesophageal reflux disease	Phylum Euryarchaeota	rs9396740	A	G	A	G	-0.031493	-0.00623678	0.2654	6	17023108	0.0258003	14306	0.791952	6	17023108	0.0055587	1.46562e-08	602604	2	TRUE	high	5.32631e-05	32.0982
Gastroesophageal reflux disease	Phylum Euryarchaeota	rs942065	A	G	A	G	0.0307384	-0.0110713	0.6183	14	94032065	0.0237451	14306	0.637864	14	94032065	0.00500925	8.44559e-10	602604	2	TRUE	high	6.24824e-05	37.6544
Gastroesophageal reflux disease	Phylum Euryarchaeota	rs9529055	A	G	A	G	0.0266604	0.0138394	0.4911	13	66957533	0.0227951	14306	0.546215	13	66957533	0.00481637	3.10549e-08	602604	2	TRUE	high	5.0844e-05	30.6402
Gastroesophageal reflux disease	Phylum Euryarchaeota	rs9615905	T	C	T	C	0.0275657	-0.048621	0.4394	22	48875699	0.0231659	14306	0.0504719	22	48875699	0.0048378	1.21233e-08	602604	2	TRUE	high	5.38749e-05	32.4669
Gastroesophageal reflux disease	Phylum Euryarchaeota	rs9636202	A	G	A	G	-0.035044	0.0132643	0.2435	19	18449238	0.0260524	14306	0.575743	19	18449238	0.00547191	1.51022e-10	602604	2	TRUE	high	6.80594e-05	41.0155
Gastroesophageal reflux disease	Phylum Euryarchaeota	rs9940128	A	G	A	G	0.0332513	-0.0511772	0.4433	16	53800754	0.022961	14306	0.0265846	16	53800754	0.00486305	8.05749e-12	602604	2	TRUE	high	7.75772e-05	46.7518
